# Supplementary material for: Readiness of managers and health care workers for e-Health: a cross-sectional study in Khartoum primary health care centers, Sudan
Source: BMC Health Serv Res. 2023 Dec 12;23:1399. doi: 10.1186/s12913-023-10450-6 (PMC10717329; doi:10.1186/s12913-023-10450-6)
Supplement: Supplementary file 3 — Supplementary Material 3 [file 12913_2023_10450_MOESM3_ESM.xlsx]

## Sheet: supplementary file 3
Supplementary file 3: Cleaned data set of the study.
Gender	Age	Educational Level	Occupation	If doctor, what is your level of speciality	PHC center name	Locality	Center distance from Khartoum venter (Km)	Center type	Work nature (full/part time)	Total years of expertise	Years of expertise at the respective center	Work position (manager/HCW)	Speed of connections is appropriate for the proposed use.	Quality of connections is appropriate for the proposed use	Service/support is available within a reasonable time frame for the proposed use.	Local support is proficient to address most of the problems related to the proposed use.	Hardware and software required for the proposed project are readily available.	Hardware and software required for the proposed project are readily affordable.	Required ICT (telephone/internet/bandwidth) is easily available for the institution.	Required ICT (telephone/internet/bandwidth) is easily available for the institutions involved.	Programs are in place to train the users for proposed project.	Manpower is in place to train the users for proposed project.	Organization has properly identified its needs.	Organization has properly prioritized its needs.	There is general dissatisfaction with current handling of issues that could be addressed through telehealth/e-health.	Solutions other than telehealth/e-health have been explored.	Awareness of ICT and internet’s role in healthcare exists among the planners.	Awareness of ICT and internet’s role in addressing the prioritized needs exists among the planners.	There is general comfort in using ICT/internet among users of the proposed telehealth/e-health project.	There is general comfort among staff in using ICT/internet for storing patient information.	There is general comfort among staff in using ICT/internet for the purpose of patient care and education	All the policymakers and senior administrators trust new technology as a solution to the identified problems.	All the staff members trust new technology as a solution to the identified problems	There are plans in place to increase staff’s trust and confidence in the new technology.	An individual or a group has taken responsibility for planning for the new telehealth/e-health project	All the user groups among staff and other stakeholders have been involved in planning for the new telehealth/e-health project	There is an appropriate plan for implementation of telehealth/e-health	The telehealth/e-health implementation plan includes proper budgeting and identification of resources.	There is an appropriate plan for evaluation of telehealth/e-health initiative including option for external evaluation.	The technology is appropriate according to the conditions within the center.	There is a willingness among staff to implement the technology for its intended purpose.	Integration of technology with the current services has been considered in the planning process.	There is a plan in place to integrate telehealth/e-health with the current services	Personnel and programs are in place for ICT/Internet training	Programs exist for continuous education.	ICT/Internet is readily used in continuous education	Programs are in place to use ICT/Internet for continuous education	There is a plan in place to involve healthcare providers in the planning of new telehealth/e-health interventions.	There is a plan in place to involve healthcare providers in the implementation of new telehealth/e-health interventions
Female	23	Secondary School	Doctor	999	Al-Riyadh	Khartoum	5.53	Reference (More than 10 Packages)	Full time	1	1	HCP	999	999	999	999	999	999	999	999	999	999	Neutral	Neutral	Neutral	Neutral	Neutral	Neutral	Neutral	Neutral	Neutral	Neutral	Neutral	Neutral	Neutral	Neutral	Initiative	Neutral	Neutral	Neutral	Neutral	Neutral	Neutral	Neutral	Neutral	Neutral	Neutral	Neutral	Neutral
Female	999	Bachelor's degree	Others	99	Al-Ezeergab	Bahri	15.2	10 Packages	Part time	6	5	HCP	999	999	999	999	999	999	999	999	999	999	Agree	Agree	Disagree	Neutral	Agree	Agree	Agree	Agree	Agree	Neutral	Agree	Agree	Agree	Agree	Agree	Agree	Agree	Agree	Agree	Agree	Agree	Agree	Agree	Agree	Agree	Agree	Agree
Female	52	Secondary School	Administration/Finance	99	Al-Ezeergab	Bahri	15.2	10 Packages	Part time	25	5	HCP	999	999	999	999	999	999	999	999	999	999	Agree	Agree	Agree	Agree	Agree	Agree	Agree	Agree	Agree	Agree	Agree	Agree	Agree	Agree	Agree	Agree	Agree	Agree	Agree	Agree	Agree	Agree	Agree	Agree	Agree	Agree	Agree
Female	36	Bachelor's degree	Lab technician	99	Al-Ezeergab	Bahri	15.2	10 Packages	Full time	9	4	HCP	999	999	999	999	999	999	999	999	999	999	Neutral	Neutral	Neutral	Neutral	Neutral	Neutral	Neutral	Neutral	Neutral	Neutral	Neutral	Neutral	Neutral	Neutral	Neutral	Neutral	Neutral	Neutral	Neutral	Neutral	Neutral	Neutral	Neutral	Neutral	Neutral	Neutral	Neutral
Female	44	Bachelor's degree	Administration/Finance	99	Al-Ezeergab	Bahri	15.2	10 Packages	Full time	24	7	HCP	999	999	999	999	999	999	999	999	999	999	Disagree	Agree	Agree	Disagree	Neutral	Neutral	Agree	Agree	Agree	Neutral	Neutral	Disagree	Disagree	Disagree	Disagree	Agree	Neutral	Agree	Agree	Disagree	Neutral	Neutral	Agree	Disagree	Neutral	Disagree	Neutral
Male	52	Technical School	Others	99	Al-Ezeergab	Bahri	15.2	10 Packages	Full time	42	10	HCP	999	999	999	999	999	999	999	999	999	999	Disagree	Disagree	Disagree	Disagree	Agree	Disagree	Agree	Agree	Agree	Agree	Agree	Disagree	Disagree	Disagree	Disagree	Agree	Disagree	Agree	Agree	Disagree	Disagree	Disagree	Agree	Disagree	Disagree	Agree	Disagree
Female	45	Bachelor's degree	Administration/Finance	99	Al-Ezeergab	Bahri	15.2	10 Packages	Full time	20	7	HCP	999	999	999	999	999	999	999	999	999	999	Agree	Agree	Neutral	Disagree	Agree	Agree	Disagree	Agree	Agree	Agree	Agree	Agree	Neutral	Agree	Agree	Agree	Agree	Agree	Agree	Agree	Agree	Agree	Agree	Agree	Agree	Agree	Agree
Female	35	Secondary School	Administration/Finance	99	Kaddi	Omdurman	21.4	10 Packages	Part time	20	20	HCP	999	999	999	999	999	999	999	999	999	999	Neutral	Neutral	Neutral	Agree	Agree	Agree	Agree	Agree	Agree	Agree	Agree	Agree	Agree	Agree	Agree	Agree	Agree	Agree	Agree	Agree	Agree	Neutral	Neutral	Neutral	Neutral	Agree	Agree
Female	49	Secondary School	Nurse	99	Kaddi	Omdurman	21.4	10 Packages	Part time	32	26	HCP	999	999	999	999	999	999	999	999	999	999	Agree	Agree	Agree	Agree	Agree	Agree	Agree	Agree	Agree	Agree	Agree	Agree	Agree	Agree	Agree	Agree	Agree	Agree	Agree	Agree	Agree	Agree	Agree	Agree	Agree	Agree	Agree
Male	45	Secondary School	Vaccination technician	99	Kaddi	Omdurman	21.4	10 Packages	Part time	25	25	HCP	999	999	999	999	999	999	999	999	999	999	Agree	Agree	Agree	Agree	Neutral	Agree	Agree	Agree	Agree	Agree	Agree	Agree	Agree	Agree	Agree	Agree	Agree	Agree	Agree	Agree	Agree	Agree	Agree	Agree	Agree	Agree	Agree
Female	44	Bachelor's degree	Lab technician	99	Kaddi	Omdurman	21.4	10 Packages	Full time	18	11	HCP	999	999	999	999	999	999	999	999	999	999	Agree	Agree	Agree	Agree	Agree	Agree	Agree	Agree	Agree	Agree	Agree	Agree	Agree	Agree	Agree	Agree	Agree	Agree	Agree	Agree	Agree	Agree	Agree	Agree	Agree	Agree	Agree
Female	51	Diploma	Others	99	Abo Sea'ed Q14	Omdurman	6.28	10 Packages	Full time	36	7	HCP	999	999	999	999	999	999	999	999	999	999	Agree	Agree	Agree	Agree	Agree	Agree	Agree	Agree	Agree	Agree	Agree	Agree	Agree	Neutral	Agree	Agree	Agree	Neutral	Agree	Neutral	Agree	Agree	Agree	Agree	Agree	Agree	Agree
Female	37	Technical School	Doctor	General Practitioner	Abo Sea'ed Q14	Omdurman	6.28	10 Packages	Full time	21	2	HCP	999	999	999	999	999	999	999	999	999	999	Agree	Agree	Agree	Neutral	Disagree	Disagree	Disagree	Disagree	Disagree	Neutral	Neutral	Disagree	Agree	Neutral	Neutral	Agree	Neutral	Disagree	Agree	Neutral	Neutral	Disagree	Agree	Neutral	Disagree	Disagree	Disagree
Female	52	Secondary School	Nurse	99	Abo Sea'ed Q14	Omdurman	6.28	10 Packages	Full time	29	2	HCP	999	999	999	999	999	999	999	999	999	999	Agree	Agree	Agree	Neutral	Neutral	Neutral	Agree	Agree	Agree	Agree	Agree	Disagree	Disagree	Disagree	Disagree	Disagree	Disagree	Agree	Agree	Agree	Disagree	Disagree	Disagree	Disagree	Disagree	Disagree	Disagree
Female	39	Master's degree	Lab technician	99	Abo Sea'ed Q14	Omdurman	6.28	10 Packages	Full time	15	4	HCP	999	999	999	999	999	999	999	999	999	999	Agree	Agree	Agree	Agree	Agree	Agree	Agree	Neutral	Agree	Agree	Agree	Neutral	Agree	Agree	Neutral	Neutral	Neutral	Agree	Neutral	Agree	Agree	Agree	Agree	Agree	Agree	Agree	Agree
Female	39	Diploma	Pharmacist	99	Abo Sea'ed Q14	Omdurman	6.28	10 Packages	Part time	17	6	HCP	999	999	999	999	999	999	999	999	999	999	Agree	Agree	Agree	Agree	Agree	Neutral	Agree	Agree	Neutral	Agree	Agree	Agree	Agree	Agree	Agree	Agree	Agree	Neutral	Agree	Agree	Neutral	Agree	Agree	Agree	Agree	Agree	Agree
Female	46	Secondary School	Lab technician	99	Abo Sea'ed Q14	Omdurman	6.28	10 Packages	Full time	2	2	HCP	999	999	999	999	999	999	999	999	999	999	Agree	Agree	Neutral	Neutral	Agree	Agree	Agree	Agree	Agree	Agree	Agree	Disagree	Disagree	Neutral	Neutral	Neutral	Neutral	Agree	Agree	Agree	Agree	Agree	Neutral	Neutral	Neutral	Neutral	Neutral
Female	48	Secondary School	Administration/Finance	99	Abo Sea'ed Q14	Omdurman	6.28	10 Packages	Full time	30	9	HCP	999	999	999	999	999	999	999	999	999	999	Agree	Agree	Agree	Neutral	Neutral	Disagree	Agree	Agree	Agree	Agree	Agree	Agree	Disagree	Disagree	Disagree	Neutral	Neutral	Neutral	Agree	Agree	Neutral	Disagree	Agree	Neutral	Disagree	Disagree	Disagree
Female	42	Secondary School	Administration/Finance	99	Abo Sea'ed Q14	Omdurman	6.28	10 Packages	Full time	25	8	HCP	999	999	999	999	999	999	999	999	999	999	Agree	Agree	Agree	Neutral	Disagree	Neutral	Disagree	Agree	Agree	Neutral	Neutral	Agree	Agree	Neutral	Agree	Agree	Agree	Disagree	Agree	Agree	Agree	Agree	Agree	Neutral	Agree	Agree	Agree
Female	49	Bachelor's degree	Administration/Finance	99	Abo Sea'ed Q14	Omdurman	6.28	10 Packages	Full time	15	1	HCP	999	999	999	999	999	999	999	999	999	999	Agree	Agree	Agree	Neutral	Agree	Agree	Agree	Agree	Agree	Agree	Agree	Agree	Neutral	Disagree	Neutral	Agree	Agree	Agree	Agree	Agree	Agree	Neutral	Neutral	Agree	Agree	Neutral	Neutral
Female	34	Bachelor's degree	Administration/Finance	99	Al-Bank Al-Agary	Omdurman	10.5	Reference (More than 10 Packages)	Full time	8	8	HCP	999	999	999	999	999	999	999	999	999	999	Neutral	Neutral	Neutral	Neutral	Disagree	Neutral	Agree	Agree	Agree	Agree	Neutral	Neutral	Neutral	Neutral	Neutral	Neutral	Neutral	Neutral	Agree	Neutral	Neutral	Neutral	Neutral	Neutral	Neutral	Neutral	Neutral
Female	37	Diploma	Nurse	99	Al-Bank Al-Agary	Omdurman	10.5	Reference (More than 10 Packages)	Full time	11	8	HCP	999	999	999	999	999	999	999	999	999	999	Agree	Neutral	Agree	Neutral	Agree	Agree	Agree	Agree	Agree	Agree	Agree	Agree	Agree	Neutral	Agree	Agree	Agree	Agree	Agree	Neutral	Neutral	Neutral	Neutral	Agree	Agree	Agree	Agree
Female	33	Master's degree	Lab technician	99	Al-Bank Al-Agary	Omdurman	10.5	Reference (More than 10 Packages)	Part time	10	9	HCP	999	999	999	999	999	999	999	999	999	999	Neutral	Neutral	Agree	Neutral	Disagree	Disagree	Disagree	Agree	Agree	Agree	Neutral	Disagree	Disagree	Disagree	Disagree	Disagree	Disagree	Disagree	Neutral	Neutral	Disagree	Disagree	Neutral	Neutral	Neutral	Neutral	Neutral
Female	40	Diploma	Administration/Finance	99	Al-Bank Al-Agary	Omdurman	10.5	Reference (More than 10 Packages)	Full time	10	5	HCP	999	999	999	999	999	999	999	999	999	999	Agree	Agree	Neutral	Disagree	Agree	Neutral	Agree	Agree	Agree	Agree	Agree	Agree	Agree	Agree	Agree	Agree	Neutral	Agree	Agree	Agree	Agree	Agree	Agree	Neutral	Agree	Agree	Agree
Female	41	Diploma	Vaccination technician	99	Al-Bank Al-Agary	Omdurman	10.5	Reference (More than 10 Packages)	Full time	22	4	HCP	999	999	999	999	999	999	999	999	999	999	Agree	Neutral	Agree	Neutral	Agree	Agree	Neutral	Agree	Agree	Agree	Agree	Neutral	Disagree	Disagree	Agree	Neutral	Agree	Agree	Agree	Neutral	Agree	Disagree	Neutral	Disagree	Neutral	Agree	Agree
Female	35	Bachelor's degree	Lab technician	99	Al-Bank Al-Agary	Omdurman	10.5	Reference (More than 10 Packages)	Part time	16	8	HCP	999	999	999	999	999	999	999	999	999	999	Neutral	Disagree	Agree	Neutral	Disagree	Disagree	Disagree	Agree	Agree	Agree	Neutral	Disagree	Disagree	Disagree	Disagree	Agree	Disagree	Neutral	Neutral	Disagree	Disagree	Disagree	Disagree	Neutral	Neutral	Neutral	Neutral
Female	33	Master's degree	Administration/Finance	99	Al-Bank Al-Agary	Omdurman	10.5	Reference (More than 10 Packages)	Full time	8	8	HCP	999	999	999	999	999	999	999	999	999	999	Agree	Agree	Agree	Neutral	Neutral	Agree	Agree	Agree	Agree	Agree	Agree	Agree	Neutral	Neutral	Agree	Neutral	Neutral	Agree	Agree	Agree	Agree	Neutral	Agree	Agree	Agree	Neutral	Agree
Female	32	Bachelor's degree	Midwife	99	Al-Bank Al-Agary	Omdurman	10.5	Reference (More than 10 Packages)	Full time	7	7	HCP	999	999	999	999	999	999	999	999	999	999	Agree	Agree	Neutral	Neutral	Agree	Agree	Agree	Agree	Agree	Agree	Agree	Neutral	Neutral	Disagree	Neutral	Agree	Agree	Agree	Neutral	Disagree	Neutral	Neutral	Neutral	Agree	Agree	Agree	Neutral
Female	31	Master's degree	Doctor	Registrar	Al-Gaya'a Gharib	Omdurman	7.23	10 Packages	Full time	6	0.1	HCP	999	999	999	999	999	999	999	999	999	999	Disagree	Disagree	Neutral	Disagree	Disagree	Disagree	Disagree	Disagree	Agree	Neutral	Neutral	Neutral	Neutral	Disagree	Disagree	Neutral	Neutral	Neutral	Agree	Neutral	Neutral	Neutral	Neutral	Disagree	Neutral	Neutral	Disagree
Female	45	Bachelor's degree	Administration/Finance	99	Al-Gaya'a Gharib	Omdurman	7.23	10 Packages	Full time	23	6	HCP	999	999	999	999	999	999	999	999	999	999	Agree	Agree	Agree	Agree	Disagree	Disagree	Agree	Agree	Agree	Agree	Agree	Agree	Disagree	Disagree	Disagree	Neutral	Neutral	Disagree	Agree	Disagree	Disagree	Agree	Disagree	Agree	Agree	Disagree	Disagree
Male	42	Diploma	Administration/Finance	99	Al-Gaya'a Gharib	Omdurman	7.23	10 Packages	Full time	999	8	HCP	999	999	999	999	999	999	999	999	999	999	Agree	Agree	Neutral	Neutral	Agree	Agree	Agree	Agree	Agree	Agree	Agree	Agree	Agree	Agree	Neutral	Agree	Agree	Agree	Agree	Agree	Agree	Agree	Agree	Neutral	Agree	Agree	Agree
Female	59	Secondary School	Pharmacist	99	Al-Gaya'a Gharib	Omdurman	7.23	10 Packages	Part time	30	5	HCP	999	999	999	999	999	999	999	999	999	999	Disagree	Disagree	Agree	Agree	Agree	Agree	Agree	Agree	Agree	Agree	Agree	Agree	Disagree	Disagree	Disagree	Disagree	Disagree	Disagree	Agree	Disagree	Disagree	Disagree	Agree	Neutral	Agree	Agree	Agree
Female	35	Diploma	Administration/Finance	99	Al-Gaya'a Gharib	Omdurman	7.23	10 Packages	Part time	12	9	HCP	999	999	999	999	999	999	999	999	999	999	Agree	Disagree	Agree	Disagree	Disagree	Disagree	Neutral	Agree	Neutral	Neutral	Disagree	Disagree	Disagree	Disagree	Disagree	Disagree	Disagree	Neutral	Disagree	Neutral	Disagree	Disagree	Disagree	Disagree	Disagree	Disagree	Disagree
Female	35	Bachelor's degree	Lab technician	99	Al-Gaya'a Gharib	Omdurman	7.23	10 Packages	Part time	12	3	HCP	999	999	999	999	999	999	999	999	999	999	Disagree	Disagree	Neutral	Disagree	Disagree	Disagree	Disagree	Disagree	Disagree	Disagree	Disagree	Disagree	Disagree	Disagree	Disagree	Disagree	Disagree	Disagree	Disagree	Disagree	Disagree	Disagree	Disagree	Disagree	Disagree	Disagree	Disagree
Female	40	Diploma	Nurse	99	Al-Gaya'a Gharib	Omdurman	7.23	10 Packages	Full time	17	9	HCP	999	999	999	999	999	999	999	999	999	999	Disagree	Disagree	Disagree	Agree	Disagree	Disagree	Agree	Agree	Agree	Neutral	Disagree	Disagree	Disagree	Disagree	Disagree	Disagree	Disagree	Disagree	Agree	Disagree	Disagree	Disagree	Neutral	Agree	Disagree	Disagree	Disagree
Female	37	Secondary School	Lab technician	99	Al-Gaya'a Gharib	Omdurman	7.23	10 Packages	Part time	9	9	HCP	999	999	999	999	999	999	999	999	999	999	Disagree	Disagree	Disagree	Disagree	Disagree	Disagree	Disagree	Disagree	Disagree	Disagree	Disagree	Disagree	Disagree	Disagree	Disagree	Disagree	Disagree	Disagree	Disagree	Disagree	Disagree	Disagree	Neutral	Agree	Agree	Disagree	Disagree
Male	35	Master's degree	Lab technician	99	Al-Maygoma	Khartoum	3	Reference (More than 10 Packages)	Full time	12	3	HCP	999	999	999	999	999	999	999	999	999	999	Agree	Neutral	Agree	Neutral	Neutral	Neutral	Agree	Agree	Agree	Neutral	Neutral	Agree	Agree	Disagree	Neutral	Agree	Agree	Agree	Agree	Agree	Neutral	Disagree	Disagree	Disagree	Agree	Agree	Agree
Female	39	Others	Doctor	Specialist	Al-Maygoma	Khartoum	3	Reference (More than 10 Packages)	Part time	7	0.33	HCP	999	999	999	999	999	999	999	999	999	999	Agree	Agree	Agree	Disagree	Agree	Agree	Agree	Agree	Agree	Agree	Neutral	Neutral	Disagree	Disagree	Disagree	Disagree	Disagree	Neutral	Agree	Agree	Agree	Agree	Agree	Agree	Agree	Agree	Agree
Male	65	Bachelor's degree	Pharmacist	99	Al-Maygoma	Khartoum	3	Reference (More than 10 Packages)	Part time	35	20	HCP	999	999	999	999	999	999	999	999	999	999	Neutral	Neutral	Neutral	Agree	Disagree	Agree	Disagree	Agree	Agree	Disagree	Agree	Disagree	Disagree	Disagree	Agree	Agree	Disagree	Disagree	Agree	Agree	Neutral	Agree	Agree	Agree	Agree	Agree	Agree
Female	42	Others	Doctor	Specialist	Al-Maygoma	Khartoum	3	Reference (More than 10 Packages)	Part time	15	3	HCP	999	999	999	999	999	999	999	999	999	999	Neutral	Neutral	Agree	Disagree	Agree	Agree	Agree	Agree	Disagree	Disagree	Disagree	Neutral	Disagree	Disagree	Neutral	Disagree	Disagree	Agree	Agree	Neutral	Disagree	Agree	Neutral	Neutral	Disagree	Neutral	Neutral
Female	29	Bachelor's degree	Administration/Finance	99	Al-Maygoma	Khartoum	3	Reference (More than 10 Packages)	Full time	4	4	HCP	999	999	999	999	999	999	999	999	999	999	Agree	Agree	Disagree	Agree	Agree	Agree	Agree	Agree	Agree	Neutral	Disagree	Disagree	Neutral	Agree	Disagree	Neutral	Disagree	Neutral	Agree	Neutral	Neutral	Agree	Agree	Neutral	Disagree	Disagree	Disagree
Male	51	Bachelor's degree	Doctor	Registrar	Al-Komor	Bahri	69.4	10 Packages	Full time	10	8	HCP	999	999	999	999	999	999	999	999	999	999	Agree	Agree	Neutral	Agree	Agree	Agree	Agree	Agree	Agree	Agree	Agree	Neutral	Neutral	Agree	Neutral	Agree	Agree	Agree	Agree	Agree	Disagree	Disagree	Disagree	Neutral	Neutral	Agree	Agree
Female	46	Secondary School	Administration/Finance	99	Al-Komor	Bahri	69.4	10 Packages	Full time	20	10	HCP	999	999	999	999	999	999	999	999	999	999	Agree	Agree	Agree	Neutral	Neutral	Neutral	Agree	Agree	Neutral	Agree	Agree	Neutral	Neutral	Agree	Agree	Agree	Agree	Agree	Agree	Agree	Agree	Agree	Agree	Agree	Agree	Agree	Agree
Female	46	Secondary School	Administration/Finance	99	Al-Komor	Bahri	69.4	10 Packages	Full time	999	28	HCP	999	999	999	999	999	999	999	999	999	999	Agree	Agree	Agree	Disagree	Disagree	Neutral	Disagree	Neutral	Disagree	Disagree	Disagree	Disagree	Disagree	Disagree	Disagree	Disagree	Disagree	Agree	Agree	Disagree	Disagree	Disagree	Neutral	Neutral	Disagree	Disagree	Disagree
Female	36	Diploma	Nurse	99	Abo Halima	Bahri	21.8	10 Packages	Full time	10	4	HCP	999	999	999	999	999	999	999	999	999	999	Agree	Agree	Disagree	Disagree	Agree	Agree	Disagree	Disagree	Disagree	Neutral	Disagree	Neutral	Disagree	Disagree	Disagree	Disagree	Disagree	Disagree	Disagree	Disagree	Disagree	Disagree	Disagree	Disagree	Disagree	Disagree	Disagree
Female	39	Bachelor's degree	Administration/Finance	99	Abo Halima	Bahri	21.8	10 Packages	Full time	9	9	HCP	999	999	999	999	999	999	999	999	999	999	Agree	Agree	Neutral	Disagree	Agree	Disagree	Disagree	Neutral	Disagree	Disagree	Neutral	Disagree	Disagree	Disagree	Disagree	Disagree	Disagree	Disagree	Disagree	Disagree	Disagree	Disagree	Disagree	Disagree	Disagree	Disagree	Disagree
Female	41	Bachelor's degree	Lab technician	99	Abo Halima	Bahri	21.8	10 Packages	Part time	16	4	HCP	999	999	999	999	999	999	999	999	999	999	Agree	Neutral	Agree	Neutral	Agree	Disagree	Agree	Disagree	Disagree	Disagree	Agree	Disagree	Agree	Disagree	Disagree	Neutral	Disagree	Disagree	Neutral	Neutral	Disagree	Disagree	Agree	Neutral	Neutral	Neutral	Agree
Female	43	Diploma	Pharmacist	99	Al-Saggay	Bahri	39	10 Packages	Full time	4	2	HCP	999	999	999	999	999	999	999	999	999	999	Neutral	Neutral	Agree	Neutral	Neutral	Agree	Agree	Agree	Agree	Agree	Agree	Agree	Agree	Agree	Agree	Neutral	Agree	Agree	Agree	Agree	Agree	Agree	Agree	Agree	Agree	Agree	Agree
Female	38	Technical School	Midwife	99	Al-Saggay	Bahri	39	10 Packages	Full time	7	3	HCP	999	999	999	999	999	999	999	999	999	999	Agree	Neutral	Neutral	Neutral	Neutral	Agree	Agree	Agree	Neutral	Neutral	Agree	Agree	Neutral	Agree	Disagree	Agree	Agree	Neutral	Agree	Agree	Agree	Agree	Neutral	Agree	Agree	Neutral	Agree
Female	30	Bachelor's degree	Nurse	99	Al-Saggay	Bahri	39	10 Packages	Full time	4	1	HCP	999	999	999	999	999	999	999	999	999	999	Neutral	Neutral	Neutral	Neutral	Neutral	Agree	Agree	Agree	Agree	Agree	Agree	Agree	Agree	Agree	Agree	Neutral	Agree	Agree	Agree	Agree	Agree	Agree	Agree	Agree	Agree	Agree	Agree
Female	52	Secondary School	Midwife	99	Al-Saggay	Bahri	39	10 Packages	Full time	8	7	HCP	999	999	999	999	999	999	999	999	999	999	Agree	Agree	Agree	Neutral	Neutral	Neutral	Agree	Agree	Agree	Agree	Agree	Agree	Agree	Agree	Agree	Neutral	Agree	Agree	Agree	Agree	Agree	Agree	Agree	Agree	Agree	Agree	Agree
Female	49	Technical School	Nurse	99	Al-Saggay	Bahri	39	10 Packages	Full time	24	9	HCP	999	999	999	999	999	999	999	999	999	999	Agree	Agree	Agree	Neutral	Agree	Neutral	Agree	Neutral	Neutral	Agree	Neutral	Agree	Agree	Neutral	Agree	Agree	Agree	Disagree	Disagree	Agree	Agree	Disagree	Agree	Neutral	Disagree	Agree	Agree
Male	55	Master's degree	Doctor	General Practitioner	Al-Saggay	Bahri	39	10 Packages	Full time	20	7	HCP	999	999	999	999	999	999	999	999	999	999	Disagree	Disagree	Neutral	Disagree	Disagree	Disagree	Disagree	Disagree	Disagree	Disagree	Disagree	Disagree	Agree	Disagree	Disagree	Disagree	Disagree	Agree	Disagree	Disagree	Disagree	Disagree	Disagree	Disagree	Disagree	Disagree	Disagree
Female	43	Bachelor's degree	Nurse	99	Al-Saggay	Bahri	39	10 Packages	Full time	32	8	HCP	999	999	999	999	999	999	999	999	999	999	Disagree	Disagree	Disagree	Disagree	Agree	Agree	Agree	Agree	Agree	Disagree	Disagree	Disagree	Disagree	Disagree	Agree	Agree	Agree	Disagree	Agree	Disagree	Neutral	Disagree	Disagree	Disagree	Agree	Disagree	Disagree
Female	55	Bachelor's degree	Doctor	General Practitioner	Al-Saggay	Bahri	39	10 Packages	Full time	36	24	HCP	999	999	999	999	999	999	999	999	999	999	Neutral	Agree	Agree	Disagree	Disagree	Agree	Agree	Agree	Agree	Agree	Agree	Agree	Disagree	Disagree	Disagree	Agree	Agree	Disagree	Agree	Disagree	Disagree	Disagree	Agree	Agree	Disagree	Disagree	Disagree
Female	45	Secondary School	Administration/Finance	99	Al-Khatmeia	Bahri	4.55	Reference (More than 10 Packages)	Full time	24	0.1	HCP	999	999	999	999	999	999	999	999	999	999	Agree	Agree	Disagree	Neutral	Agree	Agree	Agree	Agree	Agree	Agree	Agree	Agree	Neutral	Neutral	Neutral	Agree	Neutral	Neutral	Agree	Neutral	Neutral	Neutral	Neutral	Neutral	Neutral	Neutral	Neutral
Female	35	Master's degree	Doctor	Specialist	Al-Khatmeia	Bahri	4.55	Reference (More than 10 Packages)	Part time	7	5	HCP	999	999	999	999	999	999	999	999	999	999	Disagree	Disagree	Agree	Agree	Agree	Disagree	Agree	Agree	Agree	Agree	Agree	Neutral	Agree	Agree	Agree	Agree	Agree	Disagree	Agree	Neutral	Agree	Disagree	Neutral	Neutral	Neutral	Agree	Agree
Female	45	Diploma	Administration/Finance	99	Al-Khatmeia	Bahri	4.55	Reference (More than 10 Packages)	Full time	17	10	HCP	999	999	999	999	999	999	999	999	999	999	Neutral	Neutral	Disagree	Agree	Agree	Disagree	Disagree	Agree	Agree	Agree	Disagree	Agree	Agree	Disagree	Agree	Agree	Agree	Agree	Neutral	Neutral	Agree	Agree	Agree	Neutral	Agree	Agree	Agree
Female	50	Diploma	Pharmacist	99	Al-Khatmeia	Bahri	4.55	Reference (More than 10 Packages)	Full time	20	16	HCP	999	999	999	999	999	999	999	999	999	999	Disagree	Neutral	Agree	Agree	Disagree	Agree	Agree	Agree	Agree	Agree	Agree	Neutral	Agree	Neutral	Neutral	Neutral	Neutral	Disagree	Agree	Neutral	Agree	Agree	Disagree	Agree	Agree	Agree	Agree
Male	53	Technical School	Nurse	99	Al-Khatmeia	Bahri	4.55	Reference (More than 10 Packages)	Part time	31	18	HCP	999	999	999	999	999	999	999	999	999	999	Agree	Agree	Disagree	Agree	Agree	Agree	Agree	Agree	Agree	Agree	Agree	Agree	Neutral	Neutral	Agree	Agree	Agree	Agree	Agree	Disagree	Agree	Disagree	Disagree	Agree	Agree	Agree	Agree
Female	40	Secondary School	Administration/Finance	99	Al-Khatmeia	Bahri	4.55	Reference (More than 10 Packages)	Full time	9	0.5	HCP	999	999	999	999	999	999	999	999	999	999	Disagree	Disagree	Disagree	Agree	Agree	Agree	Agree	Agree	Agree	Agree	Agree	Neutral	Neutral	Neutral	Neutral	Neutral	Neutral	Agree	Agree	Neutral	Neutral	Disagree	Disagree	Agree	Disagree	Disagree	Disagree
Female	25	Bachelor's degree	Administration/Finance	99	Al-Khatmeia	Bahri	4.55	Reference (More than 10 Packages)	999	0.25	0.25	HCP	999	999	999	999	999	999	999	999	999	999	Neutral	Neutral	Neutral	Agree	Agree	Agree	Agree	Agree	Agree	Agree	Agree	Neutral	Neutral	Neutral	Disagree	Agree	Neutral	Agree	Agree	Agree	Agree	Agree	Neutral	Neutral	Agree	Agree	Agree
Male	35	Bachelor's degree	Administration/Finance	99	Al-Khatmeia	Bahri	4.55	Reference (More than 10 Packages)	Full time	5	2	HCP	999	999	999	999	999	999	999	999	999	999	Disagree	Disagree	Disagree	Disagree	Neutral	Neutral	Agree	Agree	Agree	Agree	Agree	Disagree	Disagree	Disagree	Disagree	Agree	Agree	Disagree	Agree	Agree	Disagree	Disagree	Disagree	Agree	Neutral	Neutral	Neutral
Female	55	Bachelor's degree	Administration/Finance	99	Al-Salamaby	Khartoum	4.85	Reference (More than 10 Packages)	Full time	25	25	HCP	999	999	999	999	999	999	999	999	999	999	Agree	Agree	Agree	Agree	Agree	Agree	Agree	Agree	Agree	Agree	Agree	Agree	Agree	Neutral	Agree	Agree	Agree	Agree	Agree	Agree	Agree	Agree	Neutral	Neutral	Agree	Agree	Agree
Female	51	Master's degree	Doctor	Registrar	Al-Salamaby	Khartoum	4.85	Reference (More than 10 Packages)	Full time	25	6	HCP	999	999	999	999	999	999	999	999	999	999	Disagree	Disagree	Agree	Disagree	Neutral	Neutral	Agree	Agree	Agree	Neutral	Agree	Neutral	Neutral	Neutral	Neutral	Agree	Neutral	Agree	Neutral	Neutral	Neutral	Disagree	Agree	Agree	Neutral	Agree	Agree
Male	60	Master's degree	Administration/Finance	99	Al-Salamaby	Khartoum	4.85	Reference (More than 10 Packages)	Full time	25	20	HCP	999	999	999	999	999	999	999	999	999	999	Agree	Agree	Disagree	Disagree	Agree	Agree	Agree	Agree	Agree	Agree	Agree	Neutral	Neutral	Neutral	Neutral	Agree	Neutral	Agree	Agree	Neutral	Neutral	Neutral	Neutral	Neutral	Neutral	Neutral	Neutral
Female	25	Bachelor's degree	Doctor	General Practitioner	Al-Salamaby	Khartoum	4.85	Reference (More than 10 Packages)	Part time	0.5	0.5	HCP	999	999	999	999	999	999	999	999	999	999	Neutral	Neutral	Agree	Neutral	Agree	Agree	Agree	Agree	Agree	Agree	Agree	Neutral	Neutral	Neutral	Neutral	Neutral	Neutral	Neutral	Agree	Neutral	Neutral	Neutral	Neutral	Neutral	Disagree	Neutral	Neutral
Male	50	Master's degree	Pharmacist	99	Al-Salamaby	Khartoum	4.85	Reference (More than 10 Packages)	Full time	34	10	HCP	999	999	999	999	999	999	999	999	999	999	Agree	Agree	Agree	Neutral	Agree	Agree	Agree	Agree	Agree	Agree	Agree	Agree	Neutral	Neutral	Agree	Agree	Agree	Agree	Agree	Agree	Agree	Disagree	Agree	Agree	Agree	Agree	Agree
Female	50	Diploma	Administration/Finance	99	Al-Salamaby	Khartoum	4.85	Reference (More than 10 Packages)	Full time	20	8	HCP	999	999	999	999	999	999	999	999	999	999	Agree	Agree	Disagree	Agree	Agree	Neutral	Neutral	Agree	Agree	Disagree	Neutral	Disagree	Disagree	Disagree	Neutral	Neutral	Neutral	Agree	Agree	Agree	Agree	Agree	Agree	Agree	Agree	Agree	Agree
Female	42	Master's degree	Nutritionist	99	Al-Salamaby	Khartoum	4.85	Reference (More than 10 Packages)	Full time	24	1	HCP	999	999	999	999	999	999	999	999	999	999	Neutral	Agree	Neutral	Neutral	Neutral	Neutral	Agree	Agree	Neutral	Neutral	Neutral	Neutral	Neutral	Disagree	Neutral	Neutral	Neutral	Neutral	Agree	Neutral	Neutral	Neutral	Neutral	Agree	Neutral	Neutral	Neutral
Female	38	Master's degree	Lab technician	99	Al-Salamaby	Khartoum	4.85	Reference (More than 10 Packages)	999	11	1	HCP	999	999	999	999	999	999	999	999	999	999	Disagree	Neutral	Neutral	Agree	Agree	Neutral	Agree	Agree	Agree	Neutral	Agree	Disagree	Disagree	Disagree	Disagree	Disagree	Disagree	Neutral	Agree	Disagree	Disagree	Disagree	Disagree	Disagree	Disagree	Neutral	Neutral
Female	35	Master's degree	Lab technician	99	Al-Gamayer	Omdurman	27	10 Packages	Full time	15	5	HCP	999	999	999	999	999	999	999	999	999	999	Agree	Agree	Disagree	Agree	Agree	Agree	Agree	Agree	Agree	Neutral	Agree	Neutral	Neutral	Neutral	Neutral	Neutral	Neutral	Agree	Agree	Neutral	Neutral	Neutral	Neutral	Neutral	Neutral	Neutral	Neutral
Male	60	Bachelor's degree	Nurse	99	Al-Gamayer	Omdurman	27	10 Packages	Full time	38	2	HCP	999	999	999	999	999	999	999	999	999	999	Agree	Agree	Disagree	Agree	Agree	Agree	Agree	Agree	Agree	Agree	Agree	Agree	Agree	Agree	Agree	Agree	Agree	Agree	Agree	Agree	Agree	Agree	Agree	Agree	Agree	Agree	Agree
Female	40	Diploma	Administration/Finance	99	Al-Gamayer	Omdurman	27	10 Packages	Part time	9	3	HCP	999	999	999	999	999	999	999	999	999	999	Agree	Agree	Neutral	Disagree	Agree	Agree	Agree	Agree	Agree	Agree	Agree	Neutral	Agree	Agree	Agree	Agree	Neutral	Agree	Agree	Agree	Agree	Agree	Agree	Neutral	Agree	Agree	Agree
Female	45	Diploma	Administration/Finance	99	Al-Gamayer	Omdurman	27	10 Packages	Part time	23	7	HCP	999	999	999	999	999	999	999	999	999	999	Agree	Agree	Agree	Neutral	Agree	Agree	Agree	Agree	Agree	Agree	Agree	Neutral	Neutral	Disagree	Neutral	Neutral	Neutral	Disagree	Neutral	Neutral	Agree	Agree	Agree	Neutral	Neutral	Neutral	Neutral
Female	36	Master's degree	Administration/Finance	99	Al-Gamayer	Omdurman	27	10 Packages	Part time	6	6	HCP	999	999	999	999	999	999	999	999	999	999	Disagree	Disagree	Agree	Disagree	Disagree	Disagree	Agree	Agree	Agree	Agree	Agree	Disagree	Disagree	Disagree	Disagree	Disagree	Disagree	Disagree	Agree	Disagree	Disagree	Disagree	Disagree	Agree	Disagree	Disagree	Disagree
Female	38	Bachelor's degree	Lab technician	99	Al-Gamayer	Omdurman	27	10 Packages	Part time	12	2	HCP	999	999	999	999	999	999	999	999	999	999	Agree	Agree	Agree	Neutral	Neutral	Neutral	Agree	Agree	Agree	Neutral	Agree	Agree	Disagree	Disagree	Disagree	Disagree	Disagree	Disagree	Agree	Agree	Disagree	Disagree	Disagree	Disagree	Disagree	Disagree	Disagree
Female	28	Bachelor's degree	Administration/Finance	99	Al-Gamayer	Omdurman	27	10 Packages	Part time	3	1.5	HCP	999	999	999	999	999	999	999	999	999	999	Agree	Agree	Disagree	Agree	Neutral	Neutral	Disagree	Neutral	Neutral	Disagree	Disagree	Agree	Agree	Neutral	Agree	Disagree	Agree	Neutral	Agree	Neutral	Neutral	Agree	Disagree	Disagree	Disagree	Neutral	Neutral
Female	45	Diploma	Administration/Finance	99	Al-Gamayer	Omdurman	27	10 Packages	Part time	15	0.25	HCP	999	999	999	999	999	999	999	999	999	999	Agree	Neutral	Agree	Disagree	Neutral	Neutral	Agree	Agree	Agree	Agree	Agree	Disagree	Disagree	Disagree	Neutral	Agree	Neutral	Agree	Agree	Neutral	Neutral	Neutral	Neutral	Agree	Neutral	Neutral	Neutral
Female	46	Bachelor's degree	Nurse	99	Al-Doroshab Wasat	Bahri	14.6	10 Packages	Full time	27	13	HCP	999	999	999	999	999	999	999	999	999	999	Agree	Agree	Agree	Agree	Agree	Agree	Neutral	Agree	Agree	Agree	Neutral	Agree	Agree	Agree	Neutral	Agree	Neutral	Disagree	Neutral	Agree	Agree	Agree	Agree	Agree	Agree	Agree	Agree
Female	59	Bachelor's degree	Pharmacist	99	Al-Doroshab Wasat	Bahri	14.6	10 Packages	Part time	38	999	HCP	999	999	999	999	999	999	999	999	999	999	Agree	Neutral	Agree	Disagree	Neutral	Disagree	Agree	Agree	Agree	Neutral	Agree	Neutral	Disagree	Disagree	Disagree	Disagree	Agree	Disagree	Agree	Neutral	Neutral	Agree	Disagree	Disagree	Disagree	Neutral	Neutral
Female	36	Diploma	Administration/Finance	99	Al-Doroshab Wasat	Bahri	14.6	10 Packages	Full time	22	22	HCP	999	999	999	999	999	999	999	999	999	999	Agree	Agree	Agree	Agree	Agree	Agree	Agree	Agree	Agree	Agree	Agree	Agree	Agree	Agree	Agree	Agree	Agree	Agree	Agree	Agree	Agree	Agree	Agree	Agree	Agree	Agree	Agree
Female	35	Technical School	Midwife	99	Al-Doroshab Wasat	Bahri	14.6	10 Packages	Full time	5	5	HCP	999	999	999	999	999	999	999	999	999	999	Agree	Agree	Agree	Agree	Agree	Agree	Agree	Agree	Agree	Neutral	Agree	Agree	Neutral	Agree	Neutral	Neutral	Neutral	Neutral	Agree	Agree	Agree	Agree	Agree	Neutral	Agree	Agree	Agree
Female	33	Bachelor's degree	Administration/Finance	99	Al-Doroshab Wasat	Bahri	14.6	10 Packages	Full time	7	5	HCP	999	999	999	999	999	999	999	999	999	999	Agree	Agree	Agree	Agree	Agree	Agree	Agree	Agree	Agree	Agree	Agree	Agree	Agree	Neutral	Agree	Agree	Agree	Agree	Agree	Agree	Agree	Agree	Neutral	Agree	Agree	Agree	Agree
Female	27	Bachelor's degree	Lab technician	99	Al-Sababy	Bahri	4.92	10 Packages	Full time	4	4	HCP	999	999	999	999	999	999	999	999	999	999	Disagree	Disagree	Disagree	Disagree	Disagree	Disagree	Agree	Disagree	Disagree	Disagree	Disagree	Disagree	Disagree	Disagree	Disagree	Disagree	Disagree	Disagree	Agree	Disagree	Disagree	Disagree	Agree	Disagree	Disagree	Disagree	Disagree
Female	33	Bachelor's degree	Doctor	Registrar	Al-Riyadh	Khartoum	5.53	Reference (More than 10 Packages)	Full time	2.25	0.75	HCP	999	999	999	999	999	999	999	999	999	999	Neutral	Neutral	Neutral	Neutral	Neutral	Neutral	Agree	Agree	Agree	Neutral	Neutral	Neutral	Neutral	Disagree	Neutral	Neutral	Neutral	Neutral	Agree	Neutral	Neutral	Neutral	Neutral	Agree	Neutral	Neutral	Neutral
Female	36	Master's degree	Doctor	General Practitioner	Al-Sababy	Bahri	4.92	10 Packages	Full time	16	1	HCP	999	999	999	999	999	999	999	999	999	999	Disagree	Neutral	Neutral	Agree	Agree	Agree	Disagree	Agree	Disagree	Neutral	Neutral	Disagree	Neutral	Neutral	Disagree	Disagree	Disagree	Disagree	Neutral	Neutral	Neutral	Disagree	Agree	Disagree	Disagree	Neutral	Neutral
Male	48	Secondary School	Nurse	99	Al-Sababy	Bahri	4.92	10 Packages	Full time	32	20	HCP	999	999	999	999	999	999	999	999	999	999	Neutral	Neutral	Agree	Disagree	Agree	Agree	Neutral	Disagree	Disagree	Agree	Agree	Disagree	Disagree	Disagree	Neutral	Agree	Neutral	Disagree	Neutral	Disagree	Disagree	Disagree	Disagree	Disagree	Disagree	Disagree	Disagree
Female	52	Secondary School	Administration/Finance	99	Al-Sababy	Bahri	4.92	10 Packages	Full time	9	6	HCP	999	999	999	999	999	999	999	999	999	999	Disagree	Disagree	Disagree	Disagree	Disagree	Disagree	Disagree	Disagree	Disagree	Disagree	Disagree	Disagree	Disagree	Disagree	Disagree	Disagree	Disagree	Disagree	Agree	Disagree	Disagree	Disagree	Disagree	Disagree	Disagree	Disagree	Disagree
Female	39	Secondary School	Administration/Finance	99	Al-Sababy	Bahri	4.92	10 Packages	Full time	21	13	HCP	999	999	999	999	999	999	999	999	999	999	Disagree	Disagree	Disagree	Disagree	Disagree	Disagree	Disagree	Disagree	Disagree	Disagree	Disagree	Disagree	Disagree	Disagree	Disagree	Disagree	Disagree	Disagree	Agree	Disagree	Disagree	Disagree	Disagree	Disagree	Disagree	Disagree	Disagree
Female	44	Others	Doctor	Consultant	Al-Riyadh	Khartoum	5.53	Reference (More than 10 Packages)	Part time	20	5	HCP	999	999	999	999	999	999	999	999	999	999	Neutral	Neutral	Agree	Neutral	Neutral	Agree	Agree	Agree	Agree	Disagree	Disagree	Disagree	Disagree	Disagree	Disagree	Disagree	Disagree	Agree	Agree	Disagree	Disagree	Disagree	Disagree	Disagree	Disagree	Disagree	Disagree
Female	41	Master's degree	Others	99	Al-Riyadh	Khartoum	5.53	Reference (More than 10 Packages)	Full time	13	9	HCP	999	999	999	999	999	999	999	999	999	999	Agree	Agree	Disagree	Disagree	Disagree	Disagree	Agree	Agree	Agree	Disagree	Agree	Agree	Agree	Disagree	Disagree	Agree	Agree	Agree	Agree	Agree	Agree	Agree	Disagree	Disagree	Disagree	Agree	Agree
Female	40	Bachelor's degree	Administration/Finance	99	Al-Riyadh	Khartoum	5.53	Reference (More than 10 Packages)	Part time	15	8	HCP	999	999	999	999	999	999	999	999	999	999	Disagree	Disagree	Disagree	Disagree	Agree	Disagree	Disagree	Disagree	Disagree	Disagree	Disagree	Disagree	Disagree	Disagree	Disagree	Disagree	Disagree	Disagree	Disagree	Disagree	Disagree	Disagree	Disagree	Disagree	Disagree	Disagree	Disagree
Female	39	Master's degree	Lab technician	99	Al-Riyadh	Khartoum	5.53	Reference (More than 10 Packages)	Full time	14	9	HCP	999	999	999	999	999	999	999	999	999	999	Disagree	Disagree	Neutral	Agree	Disagree	Disagree	Agree	Agree	Agree	Disagree	Disagree	Disagree	Disagree	Disagree	Disagree	Disagree	Disagree	Neutral	Agree	Neutral	Disagree	Neutral	Agree	Disagree	Disagree	Disagree	Disagree
Female	40	Bachelor's degree	Lab technician	99	Al-Riyadh	Khartoum	5.53	Reference (More than 10 Packages)	Full time	14	10	HCP	999	999	999	999	999	999	999	999	999	999	Neutral	Neutral	Agree	Disagree	Agree	Agree	Agree	Agree	Agree	Agree	Agree	Disagree	Agree	Agree	Agree	Agree	Disagree	Disagree	Agree	Agree	Disagree	Disagree	Disagree	Disagree	Disagree	Disagree	Disagree
Male	50	Bachelor's degree	Nurse	99	Al-Riyadh	Khartoum	5.53	Reference (More than 10 Packages)	Part time	20	10	HCP	999	999	999	999	999	999	999	999	999	999	Agree	Agree	Agree	Agree	Agree	Agree	Agree	Agree	Agree	Agree	Agree	Disagree	Disagree	Disagree	Agree	Agree	Agree	Disagree	Agree	Agree	Agree	Agree	Agree	Agree	Disagree	Disagree	Disagree
Female	39	Bachelor's degree	Pharmacist	99	Al-Riyadh	Khartoum	5.53	Reference (More than 10 Packages)	Full time	14	4	HCP	999	999	999	999	999	999	999	999	999	999	Neutral	Neutral	Agree	Disagree	Agree	Agree	Agree	Agree	Agree	Agree	Agree	Neutral	Disagree	Disagree	Disagree	Disagree	Disagree	Disagree	Agree	Neutral	Disagree	Disagree	Disagree	Disagree	Disagree	Disagree	Disagree
Female	55	Bachelor's degree	Pharmacist	99	Al-Sababy	Bahri	4.92	10 Packages	Part time	32	26	HCP	999	999	999	999	999	999	999	999	999	999	Disagree	Disagree	Disagree	Disagree	Disagree	Disagree	Disagree	Disagree	Disagree	Disagree	Disagree	Disagree	Disagree	Disagree	Disagree	Disagree	Disagree	Disagree	Disagree	Disagree	Disagree	Disagree	Agree	Disagree	Disagree	Disagree	Disagree
Female	28	Diploma	Lab technician	99	Om Algora Janoob	Bahri	18.5	Private	Part time	4	0.8	HCP	999	999	999	999	999	999	999	999	999	999	Disagree	Agree	Agree	Disagree	Agree	Agree	Agree	Agree	Agree	Agree	Agree	Agree	Disagree	Disagree	Agree	Agree	Agree	Agree	Agree	Agree	Agree	Agree	Agree	Agree	Agree	Agree	Agree
Male	29	Master's degree	Pharmacist	99	Om Algora Janoob	Bahri	18.5	Private	Part time	7	3	HCP	999	999	999	999	999	999	999	999	999	999	Disagree	Agree	Agree	Neutral	Disagree	Disagree	Neutral	Agree	Agree	Neutral	Neutral	Disagree	Disagree	Disagree	Neutral	Neutral	Disagree	Agree	Agree	Neutral	Neutral	Disagree	Disagree	Disagree	Disagree	Neutral	Neutral
Female	27	Bachelor's degree	Lab technician	99	Om Algora Janoob	Bahri	18.5	Private	Full time	5	3	HCP	999	999	999	999	999	999	999	999	999	999	Agree	Agree	Disagree	Disagree	Agree	Agree	Disagree	Agree	Agree	Neutral	Neutral	Agree	Disagree	Agree	Neutral	Agree	Neutral	Agree	Neutral	Neutral	Neutral	Disagree	Disagree	Disagree	Disagree	Neutral	Neutral
Male	36	Bachelor's degree	Administration/Finance	99	Om Algora Janoob	Bahri	18.5	Private	Full time	11	4	HCP	999	999	999	999	999	999	999	999	999	999	Neutral	Agree	Agree	Neutral	Neutral	Agree	Agree	Agree	Agree	Agree	Agree	Agree	Neutral	Neutral	Agree	Agree	Agree	Agree	Agree	Agree	Agree	Neutral	Agree	Agree	Neutral	Agree	Agree
Female	999	Bachelor's degree	Administration/Finance	99	Om Algora Janoob	Bahri	18.5	Private	Part time	6	6	HCP	999	999	999	999	999	999	999	999	999	999	Neutral	Agree	Agree	Agree	Neutral	Neutral	Agree	Agree	Agree	Agree	Agree	Neutral	Agree	Agree	Agree	Agree	Agree	Agree	Agree	Neutral	Neutral	Agree	Agree	Agree	Neutral	Neutral	Agree
Female	999	Bachelor's degree	999	99	Om Algora Janoob	Bahri	18.5	Private	Part time	9	9	HCP	999	999	999	999	999	999	999	999	999	999	Agree	Agree	Agree	Agree	Agree	Agree	Agree	Agree	Agree	Agree	Agree	Agree	Agree	Agree	Agree	Agree	Agree	Agree	Agree	Agree	Agree	Agree	Agree	Agree	Agree	Agree	Agree
Female	999	Bachelor's degree	Administration/Finance	99	Om Algora Janoob	Bahri	18.5	Private	Part time	1	1	HCP	999	999	999	999	999	999	999	999	999	999	Agree	Agree	Neutral	Neutral	Agree	Agree	Agree	Agree	Agree	Disagree	Disagree	Neutral	Neutral	Neutral	Neutral	Neutral	Neutral	Neutral	Neutral	Neutral	Neutral	Neutral	Neutral	Neutral	Neutral	Neutral	Neutral
Male	62	Diploma	Pharmacist	99	Majlis Al-Wozara	Khartoum	1.26	Private	Full time	33	23	HCP	999	999	999	999	999	999	999	999	999	999	Neutral	Neutral	Neutral	Neutral	Neutral	Neutral	Neutral	Agree	Agree	Agree	Disagree	Neutral	Neutral	Disagree	Neutral	Neutral	Disagree	Disagree	Disagree	Disagree	Neutral	Disagree	Disagree	Disagree	Disagree	Disagree	Disagree
Female	30	Diploma	Nurse	99	Majlis Al-Wozara	Khartoum	1.26	Private	Part time	4	3	HCP	999	999	999	999	999	999	999	999	999	999	Neutral	Disagree	Neutral	Agree	Agree	Agree	Agree	Disagree	Agree	Agree	Agree	Disagree	Agree	Agree	Agree	Agree	Agree	Agree	Neutral	Neutral	Agree	Agree	Agree	Agree	Agree	Agree	Agree
Female	38	Bachelor's degree	Administration/Finance	99	Majlis Al-Wozara	Khartoum	1.26	Private	Full time	12	10	HCP	999	999	999	999	999	999	999	999	999	999	Agree	Agree	Neutral	Agree	Agree	Agree	Agree	Agree	Agree	Neutral	Neutral	Agree	Agree	Neutral	Agree	Agree	Agree	Neutral	Agree	Agree	Agree	Agree	Neutral	Neutral	Agree	Agree	Agree
Female	60	Secondary School	Administration/Finance	99	Majlis Al-Wozara	Khartoum	1.26	Private	Part time	25	15	HCP	999	999	999	999	999	999	999	999	999	999	Agree	Agree	Neutral	Agree	Agree	Agree	Agree	Agree	Agree	Neutral	Neutral	Agree	Agree	Neutral	Agree	Agree	Agree	Agree	Agree	Agree	Agree	Agree	Agree	Agree	Agree	Agree	Agree
Male	49	Diploma	Lab technician	99	Majlis Al-Wozara	Khartoum	1.26	Private	Full time	18	20	HCP	999	999	999	999	999	999	999	999	999	999	Agree	Agree	Disagree	Agree	Agree	Agree	Agree	Neutral	Disagree	Agree	Agree	Agree	Agree	Disagree	Agree	Agree	Neutral	Agree	Agree	Disagree	Neutral	Agree	Agree	Neutral	Agree	Agree	Agree
Female	25	Bachelor's degree	Lab technician	99	Majlis Al-Wozara	Khartoum	1.26	Private	Part time	1	1	HCP	999	999	999	999	999	999	999	999	999	999	Agree	Agree	Agree	Agree	Agree	Agree	Agree	Agree	Agree	Agree	Agree	Disagree	Disagree	Disagree	Disagree	Agree	Disagree	Agree	Agree	Agree	Neutral	Neutral	Agree	Agree	Agree	Disagree	Disagree
Female	38	Master's degree	Lab technician	99	Majlis Al-Wozara	Khartoum	1.26	10 Packages	Full time	11	10	HCP	999	999	999	999	999	999	999	999	999	999	Neutral	Neutral	Disagree	Agree	Agree	Agree	Agree	Agree	Agree	Neutral	Disagree	Neutral	Agree	Disagree	Agree	Agree	Agree	Agree	Agree	Neutral	Neutral	Agree	Agree	Agree	Agree	Agree	Agree
Female	60	Diploma	999	99	Majlis Al-Wozara	Khartoum	1.26	Private	Part time	30	30	HCP	999	999	999	999	999	999	999	999	999	999	Agree	Agree	Agree	Neutral	Agree	Agree	Agree	Agree	Agree	Neutral	Neutral	Neutral	Agree	Neutral	Agree	Agree	Agree	Neutral	Agree	Agree	Agree	Agree	Agree	Agree	Agree	Agree	Agree
Female	32	Diploma	Administration/Finance	99	Shambat	Bahri	6.31	Reference (More than 10 Packages)	Full time	1	1	HCP	999	999	999	999	999	999	999	999	999	999	Neutral	Neutral	Agree	Agree	Agree	Agree	Agree	Agree	Agree	Agree	Agree	Neutral	Neutral	Neutral	Neutral	Neutral	Neutral	Agree	Agree	Neutral	Neutral	Neutral	Neutral	Neutral	Neutral	Neutral	Neutral
Female	34	Bachelor's degree	Doctor	General Practitioner	Shambat	Bahri	6.31	Reference (More than 10 Packages)	Part time	8	4	HCP	999	999	999	999	999	999	999	999	999	999	Neutral	Neutral	Agree	Neutral	Agree	Agree	Agree	Neutral	Neutral	Agree	Neutral	Neutral	Disagree	Neutral	Neutral	Agree	Agree	Neutral	Agree	Agree	Agree	Neutral	Neutral	Neutral	Neutral	Agree	Agree
Female	40	Master's degree	Lab technician	99	Shambat	Bahri	6.31	Reference (More than 10 Packages)	Part time	12	10	HCP	999	999	999	999	999	999	999	999	999	999	Neutral	Neutral	Agree	Agree	Agree	Neutral	Agree	Agree	Agree	Neutral	Neutral	Neutral	Neutral	Agree	Agree	Disagree	Disagree	Agree	Agree	Agree	Agree	Neutral	Agree	Neutral	Neutral	Neutral	Neutral
Male	25	Bachelor's degree	Administration/Finance	99	Shambat	Bahri	6.31	Reference (More than 10 Packages)	Full time	3	1	HCP	999	999	999	999	999	999	999	999	999	999	Agree	Neutral	Disagree	Agree	Agree	Agree	Agree	Agree	Agree	Agree	Agree	Agree	Agree	Agree	Agree	Agree	Agree	Agree	Agree	Neutral	Agree	Agree	Agree	Agree	Agree	Agree	Agree
Female	34	Others	Doctor	Specialist	Shambat	Bahri	6.31	Reference (More than 10 Packages)	Part time	10	6	HCP	999	999	999	999	999	999	999	999	999	999	Neutral	Neutral	Agree	Agree	Agree	Agree	Disagree	Agree	Neutral	Disagree	Neutral	Neutral	Disagree	Neutral	Neutral	Neutral	Neutral	Disagree	Disagree	Disagree	Neutral	Agree	Agree	Agree	Neutral	Neutral	Neutral
Female	45	Technical School	Nurse	99	Shambat	Bahri	6.31	Reference (More than 10 Packages)	Part time	30	10	HCP	999	999	999	999	999	999	999	999	999	999	Agree	Neutral	Agree	Neutral	Disagree	Disagree	Neutral	Agree	Agree	Agree	Agree	Neutral	Neutral	Neutral	Agree	Agree	Agree	Agree	Neutral	Neutral	Disagree	Neutral	Disagree	Agree	Neutral	Agree	Agree
Female	49	Secondary School	Nurse	99	Al-Halfaya	Bahri	12.3	Reference (More than 10 Packages)	Part time	20	15	HCP	999	999	999	999	999	999	999	999	999	999	Neutral	Neutral	Neutral	Neutral	Neutral	Neutral	Neutral	Agree	Agree	Agree	Agree	Neutral	Neutral	Disagree	Neutral	Neutral	Agree	Agree	Agree	Neutral	Agree	Disagree	Disagree	Disagree	Neutral	Agree	Neutral
Female	43	Bachelor's degree	Administration/Finance	99	Al-Halfaya	Bahri	12.3	Reference (More than 10 Packages)	Full time	5	5	HCP	999	999	999	999	999	999	999	999	999	999	Disagree	Disagree	Neutral	Neutral	Agree	Neutral	Disagree	Agree	Disagree	Disagree	Neutral	Neutral	Neutral	Neutral	Neutral	Agree	Neutral	Disagree	Neutral	Neutral	Neutral	Disagree	Disagree	Neutral	Neutral	Neutral	Neutral
Female	29	Bachelor's degree	Lab technician	99	Al-Halfaya	Bahri	12.3	Reference (More than 10 Packages)	Part time	10	5	HCP	999	999	999	999	999	999	999	999	999	999	Neutral	Neutral	Neutral	Disagree	Disagree	Disagree	Agree	Agree	Agree	Neutral	Neutral	Neutral	Neutral	Neutral	Neutral	Neutral	Neutral	Neutral	Neutral	Neutral	Neutral	Disagree	Disagree	Disagree	Disagree	Neutral	Neutral
Male	52	Bachelor's degree	Administration/Finance	99	Al-Halfaya	Bahri	12.3	Reference (More than 10 Packages)	Part time	22	22	HCP	999	999	999	999	999	999	999	999	999	999	Agree	Agree	Agree	Disagree	Agree	Agree	Agree	Agree	Agree	Agree	Agree	Agree	Disagree	Disagree	Agree	Agree	Agree	Agree	Agree	Agree	Agree	Agree	Agree	Agree	Agree	Agree	Agree
Female	50	Secondary School	Midwife	99	Al-Halfaya	Bahri	12.3	Reference (More than 10 Packages)	Part time	13	10	HCP	999	999	999	999	999	999	999	999	999	999	Agree	Agree	Agree	Agree	Agree	Agree	Agree	Agree	Agree	Agree	Agree	Agree	Agree	Agree	Agree	Agree	Agree	Agree	Agree	Agree	Agree	Agree	Agree	Agree	Agree	Agree	Neutral
Female	56	Diploma	Lab technician	99	Al-Halfaya	Bahri	12.3	Reference (More than 10 Packages)	Part time	22	14	HCP	999	999	999	999	999	999	999	999	999	999	Agree	Agree	Agree	Disagree	Agree	Agree	Agree	Agree	Agree	Agree	Agree	Agree	Disagree	Disagree	Agree	Agree	Agree	Agree	Agree	Agree	Disagree	Agree	Agree	Agree	Agree	Agree	Agree
Male	32	Master's degree	Administration/Finance	99	Al-Halfaya	Bahri	12.3	Reference (More than 10 Packages)	Part time	17	6	HCP	999	999	999	999	999	999	999	999	999	999	Agree	Agree	Agree	Neutral	Agree	Agree	Agree	Agree	Agree	Agree	Agree	Neutral	Agree	Neutral	Agree	Agree	Agree	Agree	Agree	Agree	Disagree	Disagree	Disagree	Agree	Agree	Agree	Neutral
Female	62	Secondary School	Vaccination technician	99	Al-Halfaya	Bahri	12.3	Reference (More than 10 Packages)	Part time	34	34	HCP	999	999	999	999	999	999	999	999	999	999	Neutral	Neutral	Agree	Disagree	Disagree	Agree	Agree	Agree	Agree	Agree	Agree	Agree	Neutral	Disagree	Disagree	Disagree	Disagree	Agree	Agree	Disagree	Neutral	Disagree	Disagree	Agree	Disagree	Disagree	Disagree
Female	29	Diploma	Administration/Finance	99	Shambat	Bahri	6.31	Reference (More than 10 Packages)	Full time	7	3	HCP	999	999	999	999	999	999	999	999	999	999	Neutral	Neutral	Agree	Neutral	Agree	Neutral	Agree	Neutral	Agree	Neutral	Agree	Neutral	Agree	Agree	Neutral	Neutral	Agree	Neutral	Agree	Neutral	Neutral	Agree	Neutral	Agree	Neutral	Agree	Agree
Female	60	Others	Midwife	99	Al-Terais	Omdurman	24.1	10 Packages	Full time	22	12	HCP	999	999	999	999	999	999	999	999	999	999	Disagree	Disagree	Agree	Agree	Agree	Agree	Agree	Agree	Agree	Agree	Agree	Disagree	Disagree	Disagree	Agree	Disagree	Disagree	Neutral	Agree	Disagree	Disagree	Disagree	Agree	Disagree	Disagree	Disagree	Disagree
Female	51	Secondary School	Nurse	99	Al-Terais	Omdurman	24.1	10 Packages	Full time	25	19	HCP	999	999	999	999	999	999	999	999	999	999	Agree	Agree	Agree	Agree	Agree	Agree	Agree	Agree	Agree	Agree	Agree	Agree	Agree	Agree	Agree	Agree	Agree	Agree	Agree	Agree	Agree	Agree	Agree	Agree	Agree	Agree	Agree
Male	45	Secondary School	Nutritionist	99	Al-Terais	Omdurman	24.1	10 Packages	Part time	20	20	HCP	999	999	999	999	999	999	999	999	999	999	Disagree	Disagree	Disagree	Disagree	Disagree	Agree	Neutral	Agree	Agree	Neutral	Neutral	Disagree	Neutral	Disagree	Disagree	Neutral	Neutral	Neutral	Agree	Agree	Neutral	Neutral	Disagree	Agree	Agree	Agree	Neutral
Female	45	Others	Midwife	99	Al-Terais	Omdurman	24.1	10 Packages	Full time	21	21	HCP	999	999	999	999	999	999	999	999	999	999	Disagree	Disagree	Agree	Disagree	Agree	Agree	Agree	Agree	Agree	Agree	Agree	Agree	Disagree	Disagree	Agree	Neutral	Agree	Agree	Agree	Disagree	Disagree	Disagree	Agree	Disagree	Disagree	Disagree	Disagree
Female	45	Secondary School	Lab technician	99	Al-Terais	Omdurman	24.1	10 Packages	Full time	20	20	HCP	999	999	999	999	999	999	999	999	999	999	Disagree	Disagree	Disagree	Disagree	Disagree	Disagree	Neutral	Agree	Agree	Agree	Neutral	Disagree	Disagree	Disagree	Disagree	Disagree	Agree	Agree	Agree	Neutral	Disagree	Disagree	Disagree	Disagree	Disagree	Disagree	Disagree
Female	49	Bachelor's degree	Administration/Finance	99	Al-Terais	Omdurman	24.1	10 Packages	Part time	23	23	HCP	999	999	999	999	999	999	999	999	999	999	Disagree	Disagree	Agree	Agree	Agree	Disagree	Agree	Agree	Agree	Agree	Agree	Disagree	Disagree	Disagree	Disagree	Disagree	Disagree	Neutral	Agree	Agree	Agree	Disagree	Disagree	Neutral	Neutral	Neutral	Neutral
Female	29	Diploma	Administration/Finance	99	Al-Fardoos Janoob	Khartoum	9.3	Reference (More than 10 Packages)	Full time	10	10	HCP	999	999	999	999	999	999	999	999	999	999	Agree	Agree	Agree	Agree	Agree	Agree	Agree	Agree	Agree	Agree	Neutral	Agree	Agree	Agree	Neutral	Agree	Neutral	Agree	Agree	Agree	Agree	Agree	Agree	Agree	Agree	Agree	Agree
Female	40	Secondary School	Administration/Finance	99	Al-Terais	Omdurman	24.1	10 Packages	Full time	12	12	HCP	999	999	999	999	999	999	999	999	999	999	Disagree	Disagree	Neutral	Neutral	Neutral	Neutral	Neutral	Agree	Agree	Agree	Agree	Agree	Neutral	Disagree	Neutral	Neutral	Neutral	Neutral	Neutral	Disagree	Disagree	Agree	Agree	Neutral	Neutral	Neutral	Neutral
Female	27	Bachelor's degree	Lab technician	99	Al-Fardoos Janoob	Khartoum	9.3	Reference (More than 10 Packages)	Full time	6	5	HCP	999	999	999	999	999	999	999	999	999	999	Agree	Agree	Agree	Disagree	Agree	Agree	Agree	Agree	Agree	Agree	Agree	Disagree	Disagree	Disagree	Disagree	Agree	Disagree	Agree	Agree	Disagree	Disagree	Disagree	Agree	Agree	Disagree	Disagree	Disagree
Female	38	Technical School	Pharmacist	99	Hay Al-Arab	Omdurman	8.38	Reference (More than 10 Packages)	Part time	20	10	HCP	999	999	999	999	999	999	999	999	999	999	Neutral	Disagree	Agree	Disagree	Agree	Disagree	Agree	Agree	Agree	Agree	Agree	Disagree	Disagree	Disagree	Disagree	Disagree	Disagree	Disagree	Agree	Disagree	Disagree	Disagree	Disagree	Disagree	Disagree	Disagree	Disagree
Female	34	Master's degree	Lab technician	99	Al-Fardoos Janoob	Khartoum	9.3	Reference (More than 10 Packages)	Full time	10	10	HCP	999	999	999	999	999	999	999	999	999	999	Agree	Agree	Disagree	Agree	Neutral	Agree	Agree	Agree	Agree	Agree	Neutral	Agree	Agree	Neutral	Agree	Agree	Neutral	Agree	Agree	Neutral	Neutral	Agree	Agree	Agree	Agree	Agree	Agree
Male	40	Bachelor's degree	Administration/Finance	99	Hay Al-Arab	Omdurman	8.38	Reference (More than 10 Packages)	Part time	7	0.5	HCP	999	999	999	999	999	999	999	999	999	999	Disagree	Disagree	Disagree	Disagree	Disagree	Neutral	Disagree	Disagree	Neutral	Disagree	Disagree	Agree	Agree	Neutral	Disagree	Neutral	Neutral	Neutral	Agree	Neutral	Neutral	Disagree	Disagree	Disagree	Disagree	Neutral	Neutral
Female	36	Bachelor's degree	Nurse	99	Al-Fardoos Janoob	Khartoum	9.3	Reference (More than 10 Packages)	Full time	12	2	HCP	999	999	999	999	999	999	999	999	999	999	Disagree	Disagree	Agree	Agree	Disagree	Neutral	Agree	Agree	Agree	Agree	Agree	Neutral	Agree	Disagree	Agree	Agree	Disagree	Disagree	Agree	Agree	Agree	Agree	Agree	Agree	Agree	Agree	Agree
Female	40	Others	Doctor	General Practitioner	Al-Fardoos Janoob	Khartoum	9.3	Reference (More than 10 Packages)	Full time	12	7	HCP	999	999	999	999	999	999	999	999	999	999	Disagree	Disagree	Agree	Neutral	Neutral	Neutral	Neutral	Neutral	Agree	Neutral	Disagree	Disagree	Disagree	Disagree	Disagree	Disagree	Disagree	Disagree	Disagree	Disagree	Disagree	Disagree	Neutral	Neutral	Disagree	Disagree	Disagree
Female	35	Bachelor's degree	Nurse	99	Al-Inqaz	Bahri	3.57	Reference (More than 10 Packages)	Part time	10	4	HCP	999	999	999	999	999	999	999	999	999	999	Disagree	Disagree	Disagree	Disagree	Agree	Agree	Agree	Neutral	Agree	Neutral	Neutral	Neutral	Neutral	Neutral	Neutral	Neutral	Neutral	Neutral	Agree	Agree	Agree	Agree	Agree	Agree	Agree	Agree	Agree
Female	26	Diploma	Administration/Finance	99	Al-Inqaz	Bahri	3.57	Reference (More than 10 Packages)	Full time	6	6	HCP	999	999	999	999	999	999	999	999	999	999	Agree	Neutral	Agree	Agree	Agree	Agree	Agree	Agree	Agree	Agree	Agree	Agree	Agree	Agree	Agree	Agree	Neutral	Neutral	Agree	Agree	Neutral	Agree	Agree	Agree	Agree	Agree	Neutral
Female	30	Diploma	Midwife	99	Al-Fardoos Janoob	Khartoum	9.3	Reference (More than 10 Packages)	Full time	7	6	HCP	999	999	999	999	999	999	999	999	999	999	Agree	Agree	Agree	Neutral	Agree	Agree	Agree	Agree	Agree	Disagree	Neutral	Disagree	Neutral	Disagree	Agree	Agree	Agree	Agree	Agree	Agree	Agree	Neutral	Neutral	Neutral	Neutral	Neutral	Neutral
Female	52	Master's degree	Lab technician	99	Al-Inqaz	Bahri	3.57	Reference (More than 10 Packages)	Full time	14	14	HCP	999	999	999	999	999	999	999	999	999	999	Disagree	Disagree	Disagree	Disagree	Disagree	Disagree	Agree	Agree	Agree	Agree	Agree	Disagree	Disagree	Disagree	Disagree	Disagree	Disagree	Disagree	Agree	Disagree	Disagree	Disagree	Disagree	Disagree	Disagree	Disagree	Disagree
Female	35	Bachelor's degree	Doctor	Specialist	Al-Fardoos Janoob	Khartoum	9.3	Reference (More than 10 Packages)	Full time	12	3	HCP	999	999	999	999	999	999	999	999	999	999	Agree	Agree	Agree	Agree	Agree	Agree	Agree	Agree	Agree	Agree	Agree	Agree	Agree	Agree	Agree	Agree	Agree	Agree	Agree	Agree	Agree	Agree	Agree	Agree	Agree	Agree	Agree
Female	45	Bachelor's degree	Lab technician	99	Al-Inqaz	Bahri	3.57	Reference (More than 10 Packages)	Full time	20	18	HCP	999	999	999	999	999	999	999	999	999	999	Disagree	Disagree	Disagree	Disagree	Disagree	Disagree	Disagree	Disagree	Disagree	Disagree	Disagree	Disagree	Disagree	Disagree	Disagree	Disagree	Disagree	Disagree	Disagree	Disagree	Disagree	Disagree	Agree	Agree	Agree	Disagree	Disagree
Male	30	Bachelor's degree	Pharmacist	99	Al-Fardoos Janoob	Khartoum	9.3	Reference (More than 10 Packages)	Full time	10	10	HCP	999	999	999	999	999	999	999	999	999	999	Agree	Agree	Agree	Agree	Agree	Agree	Disagree	Disagree	Agree	Agree	Agree	Agree	Agree	Agree	Agree	Agree	Disagree	Neutral	Agree	Agree	Neutral	Disagree	Disagree	Agree	Agree	Agree	Neutral
Female	63	Technical School	Nurse	99	Al-Tigany Hilal	Omdurman	8.43	10 Packages	Full time	31	26	HCP	999	999	999	999	999	999	999	999	999	999	Disagree	Agree	Disagree	Agree	Disagree	Disagree	Disagree	Disagree	Disagree	Disagree	Agree	Disagree	Disagree	Disagree	Disagree	Disagree	Disagree	Agree	Agree	Disagree	Disagree	Disagree	Agree	Disagree	Disagree	Disagree	Disagree
Female	40	Bachelor's degree	Doctor	General Practitioner	Al-Tigany Hilal	Omdurman	8.43	10 Packages	Full time	10	0.5	HCP	999	999	999	999	999	999	999	999	999	999	Disagree	Disagree	Agree	Disagree	Disagree	Disagree	Disagree	Disagree	Disagree	Disagree	Disagree	Disagree	Disagree	Disagree	Disagree	Disagree	Disagree	Disagree	Disagree	Disagree	Disagree	Disagree	Disagree	Disagree	Disagree	Disagree	Disagree
Male	999	Technical School	Doctor	99	Al-Tigany Hilal	Omdurman	8.43	10 Packages	Part time	28	1	HCP	999	999	999	999	999	999	999	999	999	999	Agree	Agree	Agree	Agree	Agree	Agree	Agree	Agree	Agree	Agree	Agree	Agree	Agree	Agree	Agree	Agree	Agree	Agree	Agree	Agree	Agree	Agree	Agree	Agree	Agree	Agree	Agree
Female	62	Diploma	Pharmacist	99	Al-Tigany Hilal	Omdurman	8.43	10 Packages	Part time	29	21	HCP	999	999	999	999	999	999	999	999	999	999	Agree	Agree	Agree	Agree	Agree	Agree	Agree	Agree	Agree	Agree	Agree	Agree	Agree	Disagree	Disagree	Disagree	Agree	Agree	Agree	Agree	Agree	Disagree	Disagree	Disagree	Disagree	Disagree	Disagree
Female	999	Master's degree	Doctor	General Practitioner	Al-Mogtarebeen	Khartoum	5.58	10 Packages	Full time	9	0.5	HCP	999	999	999	999	999	999	999	999	999	999	Agree	Agree	Agree	Agree	Agree	Agree	Agree	Agree	Agree	Agree	Agree	Disagree	Disagree	Disagree	Disagree	Agree	Disagree	Agree	Agree	Agree	Disagree	Disagree	Disagree	Agree	Neutral	Neutral	Neutral
Female	40	Bachelor's degree	Lab technician	99	Al-Tigany Hilal	Omdurman	8.43	10 Packages	Part time	20	20	HCP	999	999	999	999	999	999	999	999	999	999	Agree	Disagree	Agree	Disagree	Disagree	Disagree	Agree	Agree	Agree	Disagree	Disagree	Disagree	Disagree	Disagree	Disagree	Disagree	Agree	Agree	Agree	Disagree	Disagree	Disagree	Disagree	Disagree	Disagree	Disagree	Disagree
Female	38	Bachelor's degree	Administration/Finance	99	Al-Tigany Hilal	Omdurman	8.43	10 Packages	Full time	25	7	HCP	999	999	999	999	999	999	999	999	999	999	Disagree	Disagree	Agree	Disagree	Disagree	Disagree	Agree	Agree	Agree	Agree	Agree	Disagree	Disagree	Disagree	Disagree	Disagree	Disagree	Disagree	Agree	Disagree	Disagree	Disagree	Disagree	Disagree	Disagree	Disagree	Disagree
Female	49	Bachelor's degree	Lab technician	99	Al-Mogtarebeen	Khartoum	5.58	10 Packages	Part time	8	4	HCP	999	999	999	999	999	999	999	999	999	999	Agree	Agree	Disagree	Disagree	Agree	Agree	Agree	Agree	Agree	Agree	Agree	Agree	Disagree	Disagree	Neutral	Agree	Agree	Disagree	Agree	Agree	Agree	Agree	Agree	Agree	Agree	Agree	Agree
Female	27	Diploma	Administration/Finance	99	Al-Mogtarebeen	Khartoum	5.58	10 Packages	Full time	5	4	HCP	999	999	999	999	999	999	999	999	999	999	Agree	Agree	Agree	Agree	Agree	Agree	Agree	Agree	Agree	Agree	Agree	Agree	Agree	Agree	Agree	Agree	Agree	Agree	Agree	Agree	Agree	Agree	Agree	Agree	Agree	Agree	Agree
Male	47	Diploma	Pharmacist	99	Al-Mogtarebeen	Khartoum	5.58	10 Packages	Full time	7	6	HCP	999	999	999	999	999	999	999	999	999	999	Agree	Agree	Agree	Neutral	Agree	Agree	Agree	Agree	Agree	Neutral	Neutral	Agree	Neutral	Disagree	Neutral	Neutral	Neutral	Agree	Agree	Agree	Agree	Disagree	Disagree	Agree	Neutral	Neutral	Neutral
Female	38	Master's degree	Doctor	General Practitioner	Al-Maygoma	Khartoum	3	Reference (More than 10 Packages)	Part time	14	2	HCP	999	999	999	999	999	999	999	999	999	999	Agree	Agree	Neutral	Disagree	Agree	Agree	Agree	Agree	Agree	Agree	Agree	Neutral	Disagree	Agree	Neutral	Neutral	Neutral	Agree	Agree	Agree	Agree	Disagree	Disagree	Disagree	Disagree	Disagree	Disagree
Female	30	Bachelor's degree	Lab technician	99	Al-Maygoma	Khartoum	3	Reference (More than 10 Packages)	Full time	4	1	HCP	999	999	999	999	999	999	999	999	999	999	Agree	Agree	Agree	Neutral	Agree	Agree	Agree	Agree	Agree	Neutral	Neutral	Disagree	Disagree	Neutral	Disagree	Disagree	Neutral	Agree	Agree	Agree	Neutral	Agree	Neutral	Agree	Agree	Agree	Agree
Male	33	Bachelor's degree	Administration/Finance	99	Al-Maygoma	Khartoum	3	Reference (More than 10 Packages)	Full time	7	3	HCP	999	999	999	999	999	999	999	999	999	999	Agree	Agree	Agree	Agree	Disagree	Disagree	Disagree	Agree	Disagree	Disagree	Agree	Disagree	Disagree	Disagree	Disagree	Neutral	Disagree	Disagree	Disagree	Disagree	Disagree	Agree	Neutral	Disagree	Disagree	Disagree	Disagree
Female	28	Bachelor's degree	Others	National Service	Soba Al-La'ota	Khartoum	15.9	10 Packages	Full time	1	1	HCP	999	999	999	999	999	999	999	999	999	999	Neutral	Agree	Agree	Agree	Agree	Agree	Agree	Agree	Agree	Agree	Agree	Neutral	Disagree	Disagree	Disagree	Disagree	Disagree	Agree	Agree	Neutral	Neutral	Disagree	Disagree	Disagree	Disagree	Disagree	Disagree
Female	43	Bachelor's degree	Pharmacist	99	Al-Faky Hashim	Bahri	26.8	Reference (More than 10 Packages)	Full time	21	8	HCP	999	999	999	999	999	999	999	999	999	999	Agree	Agree	Agree	Disagree	Agree	Agree	Agree	Agree	Agree	Agree	Agree	Agree	Agree	Agree	Agree	Agree	Agree	Agree	Agree	Agree	Agree	Agree	Agree	Agree	Agree	Agree	Agree
Female	45	Technical School	Nurse	99	Al-Faky Hashim	Bahri	26.8	Reference (More than 10 Packages)	Full time	22	999	HCP	999	999	999	999	999	999	999	999	999	999	Agree	Agree	Agree				Agree	Agree	Agree	Agree	Agree	Agree	Agree	Agree	Agree				Agree	Agree	Agree	Agree	Agree		Agree	Agree	Agree
Female	52	Secondary School	Administration/Finance	99	Al-Faky Hashim	Bahri	26.8	Reference (More than 10 Packages)	Full time	26	22	HCP	999	999	999	999	999	999	999	999	999	999	Neutral	Agree	Neutral		Neutral	Agree	Agree	Agree	Agree	Agree	Neutral	Agree	Agree	Disagree	Neutral	Agree	Agree	Agree	Agree	Agree	Agree	Agree	Agree	Agree	Agree	Agree	Agree
Female	57	Secondary School	Nurse	99	Al-Faky Hashim	Bahri	26.8	Reference (More than 10 Packages)	Part time	20	20	HCP	999	999	999	999	999	999	999	999	999	999	Disagree		Disagree	Disagree	Neutral	Disagree	Disagree	Neutral		Disagree	Disagree	Disagree	Neutral	Disagree	Disagree	Disagree	Disagree	Disagree	Neutral	Disagree	Disagree	Disagree	Disagree	Neutral	Disagree	Disagree	Neutral
Female	35	Bachelor's degree	Others	99	Al-Faky Hashim	Bahri	26.8	Reference (More than 10 Packages)	Full time	11	9	HCP	999	999	999	999	999	999	999	999	999	999	Neutral	Neutral	Agree	Agree	Neutral	Neutral	Agree	Agree	Agree	Agree	Agree		Disagree	Agree		Agree	Agree	Agree	Agree	Disagree	Disagree	Disagree	Disagree	Disagree	Neutral	Neutral	Disagree
Female	45	Secondary School	Administration/Finance	99	Al-Faky Hashim	Bahri	26.8	Reference (More than 10 Packages)	Full time	25	20	HCP	999	999	999	999	999	999	999	999	999	999	Agree	Agree	Agree	Agree	Agree	Agree	Agree	Agree	Agree	Agree	Agree	Agree	Agree	Agree	Agree	Agree	Agree	Agree	Agree	Agree	Agree	Agree	Agree	Agree	Agree	Agree	Agree
Female	41	Diploma	Administration/Finance	99	Al-Faky Hashim	Bahri	26.8	Reference (More than 10 Packages)	Full time	22	19	HCP	999	999	999	999	999	999	999	999	999	999		Neutral	Neutral	Neutral		Agree	Agree	Agree	Agree	Agree	Neutral	Agree	Agree	Agree	Agree	Agree	Agree		Neutral	Neutral	Neutral	Agree	Agree	Agree	Agree	Agree	Agree
Female	999	Diploma	Nurse	99	Al-Ezeergab	Bahri	15.2	10 Packages	Part time	50	5	HCP	999	999	999	999	999	999	999	999	999	999			Disagree	Neutral		Agree		Agree	Agree	Agree	Agree	Agree	Neutral	Agree	Agree		Agree	Agree	Agree	Agree	Agree			Disagree		Agree	Agree
Female	52	Others	Vaccination technician	99	Al-Ezeergab	Bahri	15.2	10 Packages	Full time	24	24	HCP	999	999	999	999	999	999	999	999	999	999	Neutral	Neutral	Agree	Neutral	Neutral	Agree	Agree	Agree	Agree	Agree	Agree	Neutral	Neutral	Neutral	Neutral	Neutral	Neutral	Agree	Agree	Neutral	Neutral	Neutral	Neutral	Neutral	Neutral	Neutral	Neutral
Female	999	Bachelor's degree	Doctor	General Practitioner	Om Algora Janoob	Bahri	18.5	Private	Part time	8	999	HCP	999	999	999	999	999	999	999	999	999	999	Agree	Agree	Disagree	Agree		Agree	Agree	Agree		Neutral	Agree		Agree	Agree	Agree	Agree	Agree	Agree	Agree	Agree	Agree	Agree	Agree	Agree	Agree	Agree	Agree
Female	38	Bachelor's degree	Administration/Finance	99	Om Algora Janoob	Bahri	18.5	Private	Part time	8	8	HCP	999	999	999	999	999	999	999	999	999	999	Agree	Agree	Disagree	Agree	Agree	Agree	Agree	Agree	Agree	Agree	Neutral		Neutral	Agree	Agree	Agree	Agree	Agree	Agree	Agree	Agree	Agree	Agree	Agree	Agree	Agree	Agree
Male	999	Bachelor's degree	Lab technician	99	Al-Faky Hashim	Bahri	26.8	Reference (More than 10 Packages)	Full time	20	999	HCP	999	999	999	999	999	999	999	999	999	999	Neutral	Neutral	Neutral	Neutral	Neutral	Neutral	Neutral	Disagree	Disagree	Disagree	Disagree	Disagree	Disagree				Disagree		Agree	Neutral		Disagree	Disagree	Disagree	Disagree	Disagree	Agree
Female	999	Technical School	Nutritionist	99	Al-Ezeergab	Bahri	15.2	10 Packages	Full time	14	14	HCP	999	999	999	999	999	999	999	999	999	999	Agree	Agree	Agree	Agree	Neutral	Neutral	Neutral	Neutral	Neutral	Neutral	Agree	Neutral	Neutral	Neutral		Neutral	Agree	Agree	Neutral	Agree	Agree	Neutral	Agree	Neutral	Agree	Agree	Agree
Female	36	Secondary School	Vaccination technician	99	Al-Alloyab	Bahri	25.5	Reference (More than 10 Packages)	Full time	13	3	HCP	999	999	999	999	999	999	999	999	999	999	Disagree	Disagree	Disagree	Agree	Agree	Agree	Agree	Agree	Agree	Neutral	Agree	Agree	Agree	Disagree	Agree	Agree	Disagree	Agree	Agree	Disagree	Neutral	Disagree	Agree	Agree	Neutral	Neutral	Disagree
Female	30	Secondary School	Administration/Finance	99	Soba Al-La'ota	Khartoum	15.9	Reference (More than 10 Packages)	Part time	10	0.25	HCP	999	999	999	999	999	999	999	999	999	999	Neutral	Neutral	Disagree	Disagree	Agree	Neutral	Agree	Agree	Agree	Agree	Agree	Agree	Disagree	Agree	Agree	Agree	Agree	Agree	Agree	Agree	Agree	Agree	Agree	Agree	Neutral	Agree	Agree
Female	30	Diploma	Administration/Finance	99	Soba Al-La'ota	Khartoum	15.9	Reference (More than 10 Packages)	Full time	10	4	HCP	999	999	999	999	999	999	999	999	999	999	Neutral	Neutral	Agree	Neutral	Agree	Agree	Agree	Agree	Agree	Agree	Agree	Agree	Disagree	Agree	Disagree	Disagree	Disagree	Agree	Agree	Disagree	Disagree	Neutral	Agree	Agree	Agree	Agree	Agree
Female	25	Bachelor's degree	Administration/Finance	99	Al-Alloyab	Bahri	25.5	Reference (More than 10 Packages)	Full time	4	4	HCP	999	999	999	999	999	999	999	999	999	999	Agree	Agree	Agree	Disagree	Agree	Agree	Agree	Agree	Agree	Agree	Agree	Agree	Disagree	Disagree	Neutral	Agree	Neutral	Agree	Agree	Disagree	Disagree	Agree	Agree	Disagree	Neutral	Neutral	Agree
Female	35	Diploma	Nurse	99	Soba Al-La'ota	Khartoum	15.9	10 Packages	Full time	11	9	HCP	999	999	999	999	999	999	999	999	999	999	Disagree	Disagree	Neutral	Disagree	Agree	Agree	Agree	Agree	Neutral	Disagree	Disagree	Agree	Agree	Agree	Disagree	Disagree	Disagree	Disagree	Neutral	Neutral	Disagree	Disagree	Disagree	Neutral	Neutral	Neutral	Neutral
Female	38	Diploma	Nutritionist	99	Soba Al-La'ota	Khartoum	15.9	10 Packages	Full time	15	3	HCP	999	999	999	999	999	999	999	999	999	999	Agree	Agree	Disagree	Disagree	Agree	Agree	Agree	Agree	Agree	Agree	Agree	Disagree	Disagree	Disagree	Disagree	Disagree	Disagree	Agree	Agree	Neutral	Disagree	Disagree	Agree	Disagree	Disagree	Disagree	Disagree
Female	26	Bachelor's degree	Doctor	General Practitioner	Soba Al-La'ota	Khartoum	15.9	10 Packages	999	1	0.8	HCP	999	999	999	999	999	999	999	999	999	999	Disagree	Disagree	Agree	Neutral	Neutral	Neutral	Neutral	Agree	Agree	Agree	Agree	Disagree	Disagree	Disagree	Disagree	Disagree	Disagree	Disagree	Agree	Neutral	Disagree	Disagree	Disagree	Disagree	Disagree	Neutral	Neutral
Female	38	Diploma	Administration/Finance	99	Soba Al-La'ota	Khartoum	15.9	10 Packages	Full time	10	8	HCP	999	999	999	999	999	999	999	999	999	999	Agree	Disagree	Disagree	Disagree	Disagree	Disagree	Agree	Agree	Agree	Agree	Agree	Agree	Disagree	Disagree	Disagree	Disagree	Disagree	Neutral	Agree	Disagree	Disagree	Agree	Agree	Disagree	Disagree	Neutral	Neutral
Female	27	Bachelor's degree	Doctor	General Practitioner	Soba Al-La'ota	Khartoum	15.9	10 Packages	999	1	1	HCP	999	999	999	999	999	999	999	999	999	999	Agree	Agree	Agree	Neutral	Agree	Agree	Agree	Agree	Agree		Neutral	Disagree	Disagree	Disagree	Disagree	Disagree	Disagree	Agree	Agree	Disagree	Disagree	Disagree	Disagree	Disagree	Disagree	Disagree	Disagree
Male	50	Bachelor's degree	Pharmacist	99	Al-Alloyab	Bahri	25.5	10 Packages	Full time	23	3	HCP	999	999	999	999	999	999	999	999	999	999	Disagree	Disagree	Agree	Disagree	Agree	Agree	Agree	Neutral	Agree	Agree	Agree	Disagree	Disagree	Disagree	Disagree	Agree	Neutral	Disagree	Agree	Neutral	Neutral	Disagree	Disagree	Neutral	Neutral	Neutral	Neutral
Female	30	Master's degree	Lab technician	99	Hay Al-Zuhoor	Khartoum	2.81	Reference (More than 10 Packages)	Part time	6	1	HCP	999	999	999	999	999	999	999	999	999	999	Agree	Agree	Agree	Neutral	Neutral	Disagree	Agree	Agree	Agree	Agree	Agree	Disagree	Disagree	Disagree	Disagree	Disagree	Disagree	Agree	Agree	Agree	Neutral	Neutral	Neutral	Agree	Neutral	Neutral	Neutral
Female	34	Master's degree	Others	99	Hay Al-Zuhoor	Khartoum	2.81	Reference (More than 10 Packages)	Full time	10	4	HCP	999	999	999	999	999	999	999	999	999	999	Neutral	Neutral	Agree	Agree	Agree	Agree	Agree	Agree	Agree	Agree	Neutral	Agree	Disagree	Disagree	Agree	Agree	Neutral	Agree	Agree	Neutral	Neutral	Neutral	Neutral	Neutral	Neutral	Neutral	Neutral
Female	45	Bachelor's degree	Administration/Finance	99	Hay Al-Zuhoor	Khartoum	2.81	Reference (More than 10 Packages)	Part time	20	0.1	HCP	999	999	999	999	999	999	999	999	999	999	Neutral	Neutral	Agree	Neutral	Agree	Agree	Agree	Agree	Agree	Agree	Agree	Agree	Neutral	Agree	Agree	Agree	Agree	Agree	Agree	Agree	Agree	Agree	Agree	Agree	Agree	Agree	Agree
Female	40	Others	Doctor	Specialist	Hay Al-Zuhoor	Khartoum	2.81	Reference (More than 10 Packages)	Full time	15	1	HCP	999	999	999	999	999	999	999	999	999	999	Agree	Agree	Disagree	Agree	Neutral	Neutral	Agree	Agree	Agree	Neutral	Agree	Neutral	Disagree	Neutral	Neutral	Agree	Neutral	Neutral	Agree	Neutral	Neutral	Neutral	Disagree	Neutral	Neutral	Neutral	Neutral
Female	45	Bachelor's degree	Nurse	99	Hay Al-Zuhoor	Khartoum	2.81	Reference (More than 10 Packages)	Full time	29	2	HCP	999	999	999	999	999	999	999	999	999	999	Disagree	Disagree	Agree	Agree	Agree	Agree	Agree	Agree	Agree	Agree	Agree	Disagree	Disagree	Disagree	Agree	Neutral	Agree	Agree	Agree	Agree	Disagree	Disagree	Disagree	Disagree	Disagree	Disagree	Disagree
Female	48	Bachelor's degree	Pharmacist	99	Hay Al-Zuhoor	Khartoum	2.81	Reference (More than 10 Packages)	Full time	15	15	HCP	999	999	999	999	999	999	999	999	999	999	Disagree	Disagree	Agree	Neutral	Agree	Agree	Agree	Agree	Agree	Agree	Agree	Agree	Disagree	Disagree	Disagree	Disagree	Disagree	Agree	Agree	Disagree	Disagree	Disagree	Agree	Agree	Agree	Disagree	Disagree
Female	43	Diploma	Nurse	99	Hay Al-Zuhoor	Khartoum	2.81	Reference (More than 10 Packages)	Full time	15	2	HCP	999	999	999	999	999	999	999	999	999	999	Disagree	Disagree	Agree	Disagree	Agree	Agree	Agree	Agree	Agree	Agree	Agree	Disagree	Disagree	Disagree	Disagree	Disagree	Disagree	Agree	Agree	Disagree	Disagree	Disagree	Disagree	Disagree	Disagree	Neutral	Disagree
Female	55	Secondary School	Administration/Finance	99	Al-Sahafa Gharib	Khartoum	6.37	Reference (More than 10 Packages)	Full time	12	6	HCP	999	999	999	999	999	999	999	999	999	999	Disagree	Disagree	Disagree	Disagree	Agree	Agree	Agree	Agree	Agree	Agree	Agree	Disagree	Disagree	Disagree	Disagree	Disagree	Disagree	Agree	Agree	Disagree	Disagree	Disagree	Disagree	Disagree	Disagree	Disagree	Disagree
Female	60	Secondary School	Nutritionist	99	Al-Sahafa Gharib	Khartoum	6.37	Reference (More than 10 Packages)	Full time	40	1	HCP	999	999	999	999	999	999	999	999	999	999	Disagree	Disagree	Disagree	Neutral	Agree	Agree	Agree	Agree	Agree	Agree	Disagree	Disagree	Disagree	Disagree	Disagree	Disagree	Disagree	Agree	Agree	Disagree	Disagree	Disagree	Agree	Agree	Agree	Agree	Disagree
Female	43	Secondary School	Administration/Finance	99	Al-Sahafa Gharib	Khartoum	6.37	Reference (More than 10 Packages)	Full time	14	10	HCP	999	999	999	999	999	999	999	999	999	999	Disagree	Disagree	Agree	Disagree	Agree	Agree	Agree	Agree	Agree	Neutral	Neutral	Disagree	Disagree	Disagree	Disagree	Disagree	Disagree	Agree	Agree	Disagree	Disagree	Agree	Agree	Agree	Agree	Disagree	Disagree
Female	51	Secondary School	Lab technician	99	Al-Sahafa Gharib	Khartoum	6.37	Reference (More than 10 Packages)	Full time	24	18	HCP	999	999	999	999	999	999	999	999	999	999	Disagree	Disagree	Agree	Disagree	Agree	Agree	Agree	Agree	Agree	Agree	Agree	Disagree	Disagree	Disagree	Disagree	Disagree	Disagree	Disagree	Agree	Disagree	Disagree	Disagree	Disagree	Disagree	Disagree	Disagree	Disagree
Female	33	Master's degree	Lab technician	99	Al-Sahafa Gharib	Khartoum	6.37	Reference (More than 10 Packages)	Full time	5	5	HCP	999	999	999	999	999	999	999	999	999	999	Disagree	Disagree	Agree	Agree	Disagree	Neutral	Agree	Agree	Agree	Agree	Agree	Disagree	Disagree	Disagree	Disagree	Disagree	Disagree	Disagree	Agree	Disagree	Disagree	Disagree	Disagree	Disagree	Disagree	Disagree	Disagree
Male	60	Bachelor's degree	Administration/Finance	99	Al-Sahafa Gharib	Khartoum	6.37	Reference (More than 10 Packages)	Full time	22	1	HCP	999	999	999	999	999	999	999	999	999	999	Disagree	Disagree	Agree	Agree	Agree	Agree	Agree	Agree	Agree	Agree	Agree	Disagree	Disagree	Disagree	Disagree	Disagree	Disagree	Agree	Agree	Disagree	Disagree	Disagree	Disagree	Disagree	Disagree	Disagree	Disagree
Female	45	Secondary School	Nutritionist	99	Al-Sahafa Gharib	Khartoum	6.37	Reference (More than 10 Packages)	Full time	15	15	HCP	999	999	999	999	999	999	999	999	999	999	Disagree	Disagree	Agree	Disagree	Agree	Agree	Agree	Agree	Agree	Agree	Disagree	Disagree	Disagree	Disagree	Disagree	Disagree	Disagree	Disagree	Agree	Disagree	Disagree	Disagree	Agree	Disagree	Disagree	Disagree	Disagree
Female	56	Secondary School	Pharmacist	99	Al-Sahafa Gharib	Khartoum	6.37	Reference (More than 10 Packages)	Full time	25	19	HCP	999	999	999	999	999	999	999	999	999	999	Neutral	Neutral	Neutral	Neutral	Neutral	Neutral	Neutral	Neutral	Neutral	Disagree	Neutral	Neutral	Neutral	Neutral	Neutral	Neutral	Neutral	Neutral	Neutral	Neutral	Neutral	Neutral	Neutral	Neutral	Neutral	Neutral	Neutral
Male	65	Secondary School	Pharmacist	99	Al-Sheikh Al-Borae'y	Khartoum	9.56	10 Packages	Full time	30	21	HCP	999	999	999	999	999	999	999	999	999	999	Disagree	Disagree	Agree	Disagree	Disagree	Disagree	Agree	Agree	Agree	Agree	Neutral	Disagree	Disagree	Disagree	Disagree	Disagree	Disagree	Disagree	Neutral	Disagree	Disagree	Disagree	Disagree	Disagree	Disagree	Disagree	Disagree
Female	49	Secondary School	Pharmacist	99	Al-Sheikh Al-Borae'y	Khartoum	9.56	10 Packages	Part time	31	21	HCP	999	999	999	999	999	999	999	999	999	999	Disagree	Disagree	Agree	Disagree	Disagree	Disagree	Agree	Agree	Agree	Agree	Agree	Disagree	Disagree	Disagree	Disagree	Disagree	Disagree	Neutral	Agree	Disagree	Disagree	Disagree	Agree	Disagree	Disagree	Disagree	Disagree
Female	45	Secondary School	Vaccination technician	99	Al-Sheikh Al-Borae'y	Khartoum	9.56	10 Packages	Full time	20	5	HCP	999	999	999	999	999	999	999	999	999	999	Disagree	Disagree	Disagree	Disagree	Agree	Agree	Agree	Agree	Agree	Agree	Agree	Disagree	Disagree	Disagree	Disagree	Disagree	Disagree	Agree	Agree	Disagree	Disagree	Disagree	Agree	Agree	Agree	Disagree	Disagree
Female	52	Secondary School	Nurse	99	Al-Sheikh Al-Borae'y	Khartoum	9.56	10 Packages	Part time	32	1	HCP	999	999	999	999	999	999	999	999	999	999	Disagree	Disagree	Agree	Disagree	Agree	Agree	Agree	Agree	Agree	Agree	Agree	Agree	Disagree	Disagree	Agree	Neutral	Neutral	Agree	Agree	Neutral	Disagree	Disagree	Agree	Disagree	Disagree	Agree	Agree
Female	47	Secondary School	Midwife	99	Al-Sheikh Al-Borae'y	Khartoum	9.56	10 Packages	Part time	35	35	HCP	999	999	999	999	999	999	999	999	999	999	Agree	Agree	Agree	Agree	Agree	Agree	Agree	Agree	Agree	Agree	Agree	Agree	Neutral	Disagree	Neutral	Neutral	Neutral	Neutral	Agree	Neutral	Neutral	Agree	Agree	Agree	Agree	Agree	Agree
Female	45	Bachelor's degree	Lab technician	99	Al-Sheikh Al-Borae'y	Khartoum	9.56	10 Packages	Part time	20	20	HCP	999	999	999	999	999	999	999	999	999	999	Disagree	Disagree	Agree	Disagree	Disagree	Disagree	Agree	Agree	Agree	Agree	Disagree	Disagree	Disagree	Disagree	Disagree	Disagree	Disagree	Disagree	Agree	Disagree	Disagree	Disagree	Disagree	Disagree	Disagree	Disagree	Disagree
999	999	Bachelor's degree	Nurse	99	Wawusy Al-Sheikh Ali	Bahri	35.2	10 Packages	Full time	6	6	HCP	999	999	999	999	999	999	999	999	999	999	Agree	Agree	Agree	Agree	Agree	Agree	Agree	Agree	Agree	Agree	Agree	Agree	Agree	Agree	Neutral	Neutral	Neutral	Agree	Agree	Neutral	Agree	Agree	Agree	Agree	Agree	Agree	Agree
Female	999	Secondary School	Midwife	99	Wawusy Al-Sheikh Ali	Bahri	35.2	10 Packages	Full time	20	14	HCP	999	999	999	999	999	999	999	999	999	999	Agree	Agree	Agree	Agree	Agree	Agree	Agree	Agree	Agree	Agree	Agree	Agree	Agree	Agree	Agree	Agree	Agree	Agree	Agree	Agree	Agree	Agree	Agree	Agree	Agree	Agree	Agree
Female	40	Bachelor's degree	Nurse	99	Wawusy Al-Sheikh Ali	Bahri	35.2	10 Packages	Full time	7	3	HCP	999	999	999	999	999	999	999	999	999	999	Agree	Agree	Agree	Agree	Agree	Agree	Agree	Agree	Agree	Agree	Agree	Agree	Agree	Agree	Agree	Agree	Agree	Agree	Agree	Agree	Agree	Agree	Agree	Agree	Agree	Agree	Agree
Female	999	Secondary School	Administration/Finance	99	Wawusy Al-Sheikh Ali	Bahri	35.2	10 Packages	Full time	999	999	HCP	999	999	999	999	999	999	999	999	999	999	Neutral	Neutral	Neutral	Neutral	Neutral	Neutral	Neutral	Neutral	Neutral	Neutral	Neutral	Neutral	Neutral	Neutral	Neutral	Neutral	Neutral	Neutral	Neutral	Neutral	Neutral	Neutral	Neutral	Neutral	Neutral	Neutral	Neutral
Female	999	999	Midwife	99	Wawusy Al-Sheikh Ali	Bahri	35.2	10 Packages	Full time	12	999	HCP	999	999	999	999	999	999	999	999	999	999	Agree	Agree	Agree	Agree	Agree	Agree	Agree	Agree	Agree	Agree	Agree	Agree	Agree	Agree	Agree	Agree	Agree	Agree	Agree	Agree	Agree	Agree	Agree	Agree	Agree	Agree	Agree
Female	43	Secondary School	Administration/Finance	99	Wawusy Al-Sheikh Ali	Bahri	35.2	10 Packages	Full time	8	8	HCP	999	999	999	999	999	999	999	999	999	999	Agree	Agree	Agree	Agree	Agree	Agree	Agree	Agree	Agree	Agree	Agree	Agree	Agree	Agree	Agree	Agree	Agree	Agree	Agree	Agree	Agree	Agree	Agree	Agree	Agree	Agree	Agree
Male	999	Bachelor's degree	Lab technician	99	Wawusy Al-Sheikh Ali	Bahri	35.2	10 Packages	Full time	17	3	HCP	999	999	999	999	999	999	999	999	999	999	Agree	Agree	Agree	Agree	Agree	Agree	Agree	Agree	Agree	Agree	Agree	Agree	Agree	Agree	Disagree	Disagree	Agree	Agree	Agree	Agree	Agree	Agree	Agree	Agree	Agree	Agree	Agree
Male	40	Bachelor's degree	Lab technician	99	Al-Komor	Bahri	69.4	10 Packages	Part time	999	12	HCP	999	999	999	999	999	999	999	999	999	999	Agree	Agree	Agree	Agree	Agree	Agree	Agree	Agree	Agree	Agree	Agree	Agree	Agree	Agree	Agree	Agree	Agree	Agree	Agree	Agree	Agree	Agree	Agree	Agree	Agree	Agree	Agree
Female	999	Bachelor's degree	Administration/Finance	99	Abo Talal	Bahri	15	10 Packages	Full time	5	1	HCP	999	999	999	999	999	999	999	999	999	999	Agree	Agree	Agree	Disagree	Agree	Agree	Agree	Agree	Agree	Agree	Agree	Disagree	Disagree	Disagree	Disagree	Disagree	Disagree	Disagree	Agree	Neutral	Disagree	Agree	Neutral	Neutral	Disagree	Disagree	Disagree
Female	999	Bachelor's degree	Nurse	99	Abo Talal	Bahri	15	10 Packages	Full time	29	10	HCP	999	999	999	999	999	999	999	999	999	999	Agree	Neutral	Disagree	Neutral	Agree	Agree	Agree	Agree	Agree	Agree	Agree	Neutral	Disagree	Disagree	Neutral	Disagree	Disagree	Agree	Agree	Neutral	Disagree	Agree	Agree	Agree	Disagree	Disagree	Disagree
Female	999	Technical School	Administration/Finance	99	Abo Talal	Bahri	15	10 Packages	Full time	25	14	HCP	999	999	999	999	999	999	999	999	999	999	Agree	Neutral	Disagree	Neutral	Agree	Agree	Agree	Agree	Agree	Agree	Agree	Disagree	Disagree	Disagree	Agree	Agree	Neutral	Agree	Agree	Neutral	Disagree	Agree	Agree	Agree	Neutral	Neutral	Neutral
Female	999	Bachelor's degree	Midwife	99	Abo Talal	Bahri	15	10 Packages	Full time	8	8	HCP	999	999	999	999	999	999	999	999	999	999	Agree	Neutral	Disagree	Agree	Agree	Agree	Agree	Agree	Agree	Agree	Agree	Disagree	Disagree	Neutral	Disagree	Disagree	Disagree	Agree	Agree	Disagree	Disagree	Agree	Agree	Agree	Disagree	Disagree	Disagree
Female	999	Bachelor's degree	Others	99	Abo Talal	Bahri	15	10 Packages	Full time	11	7	HCP	999	999	999	999	999	999	999	999	999	999	Neutral	Neutral	Neutral	Neutral	Agree	Agree	Agree	Agree	Agree	Agree	Agree	Neutral	Neutral	Neutral	Neutral	Agree	Neutral	Agree	Agree	Neutral	Neutral	Agree	Neutral	Neutral	Neutral	Neutral	Neutral
Female	46	Bachelor's degree	Vaccination technician	99	Al-Hijra	Omdurman	7.3	Reference (More than 10 Packages)	Part time	20	3	HCP	999	999	999	999	999	999	999	999	999	999	Disagree	Disagree	Agree	Agree	Agree	Agree	Disagree	Disagree	Disagree	Neutral	Disagree	Disagree	Disagree	Disagree	Disagree	Disagree	Disagree	Disagree	Disagree	Disagree	Disagree	Disagree	Disagree	Disagree	Disagree	Disagree	Disagree
Female	999	Technical School	Doctor	Registrar	Al-Hijra	Omdurman	7.3	Reference (More than 10 Packages)	Full time	30	4	HCP	999	999	999	999	999	999	999	999	999	999	Disagree	Disagree	Agree	Disagree	Disagree	Disagree	Disagree	Disagree	Disagree	Disagree	Disagree	Disagree	Disagree	Disagree	Disagree	Disagree	Disagree	Disagree	Disagree	Disagree	Disagree	Disagree	Disagree	Disagree	Disagree	Disagree	Disagree
Female	999	Bachelor's degree	Midwife	99	Al-Hijra	Omdurman	7.3	Reference (More than 10 Packages)	Full time	9	4	HCP	999	999	999	999	999	999	999	999	999	999	Agree	Agree	Agree	Agree	Agree	Agree	Agree	Agree	Agree	Agree	Agree	Agree	Agree	Agree	Agree	Agree	Agree	Agree	Agree	Agree	Agree	Agree	Agree	Agree	Agree		Agree
Female	999	Bachelor's degree	Lab technician	99	Al-Hijra	Omdurman	7.3	Reference (More than 10 Packages)	Full time	6	4	HCP	999	999	999	999	999	999	999	999	999	999	Neutral	Disagree	Agree	Disagree	Disagree	Disagree	Agree	Agree	Agree	Neutral	Neutral	Disagree	Disagree	Disagree	Disagree	Agree	Disagree	Disagree	Agree	Disagree	Disagree	Disagree	Disagree	Disagree	Disagree	Disagree	Disagree
Female	51	Bachelor's degree	Pharmacist	99	Al-Hijra	Omdurman	7.3	Reference (More than 10 Packages)	Part time	28	3	HCP	999	999	999	999	999	999	999	999	999	999	Neutral	Neutral	Neutral	Agree	Agree	Neutral	Agree	Agree	Agree	Agree	Agree	Agree	Agree	Agree	Agree	Agree	Agree	Agree	Agree	Agree	Agree	Agree	Agree	Agree	Agree	Agree	Agree
Female	56	Bachelor's degree	Others	99	Al-Rimaila	Khartoum	3.25	Reference (More than 10 Packages)	Full time	30	2	HCP	999	999	999	999	999	999	999	999	999	999	Neutral	Agree	Disagree	Agree	Neutral	Neutral	Neutral	Agree	Agree	Neutral	Neutral	Disagree	Neutral	Agree	Neutral	Neutral	Neutral	Disagree	Neutral	Neutral	Neutral	Disagree	Disagree	Disagree	Disagree	Disagree	Neutral
Female	999	Technical School	Administration/Finance	99	Al-Rimaila	Khartoum	3.25	Reference (More than 10 Packages)	Part time	999	24	HCP	999	999	999	999	999	999	999	999	999	999	Agree	Agree	Agree	Neutral	Agree	Agree	Agree	Agree	Agree	Agree	Neutral	Agree	Neutral	Neutral	Agree	Neutral	Agree	Agree	Agree	Agree	Agree	Neutral	Neutral	Agree	Agree	Agree	Agree
Female	999	Technical School	999	99	Al-Hijra	Omdurman	7.3	Reference (More than 10 Packages)	Full time	5	5	HCP	999	999	999	999	999	999	999	999	999	999	Agree	Agree	Agree	Agree	Agree	Agree	Agree	Agree	Agree	Agree	Agree	Agree	Agree	Agree	Agree	Agree	Agree	Agree	Agree	Agree	Agree	Agree	Agree	Agree	Agree	Agree	Agree
Female	999	Technical School	Administration/Finance	99	Al-Rimaila	Khartoum	3.25	Reference (More than 10 Packages)	Part time	4	4	HCP	999	999	999	999	999	999	999	999	999	999	Agree	Agree	Agree	99	Agree	Agree	Neutral	Agree	Agree	Agree	Neutral	Agree	Agree	Agree	Agree	Agree	Agree	Agree	Agree	Agree	Agree	Agree	Agree	Agree	Agree	Agree	Agree
Female	999	Bachelor's degree	Administration/Finance	99	Al-Rimaila	Khartoum	3.25	Reference (More than 10 Packages)	Part time	5	4	HCP	999	999	999	999	999	999	999	999	999	999	Agree	Agree	Agree	Agree	Agree	Agree	Agree	Agree	Agree	Agree	Agree	Agree		Agree	Agree	Agree	Agree	Agree	Agree	Agree	Agree	Agree	Agree	Agree	Agree	Agree	Agree
Female	999	Bachelor's degree	Lab technician	99	Al-Rimaila	Khartoum	3.25	Reference (More than 10 Packages)	Full time	7	6	HCP	999	999	999	999	999	999	999	999	999	999	Disagree	Disagree	Agree	Neutral	Agree	Agree	Agree	Agree	Agree	Neutral	Agree	Disagree	Disagree	Disagree	Disagree	Disagree	Disagree	Agree	Agree	Disagree	Disagree	Disagree	Disagree	Neutral	Neutral	Disagree	Disagree
Female	29	Master's degree	Doctor	Registrar	Al-Rimaila	Khartoum	3.25	Reference (More than 10 Packages)	Full time	9	5	HCP	999	999	999	999	999	999	999	999	999	999	Agree	Neutral	Agree	Neutral	Agree	Agree	Agree	Agree	Agree	Neutral	Neutral	Disagree	Neutral	Agree	Agree	Agree	Neutral	Agree	Agree	Agree	Neutral	Neutral	Neutral	Agree	Agree	Agree	Agree
Female	999	Technical School	Lab technician	99	Al-Rimaila	Khartoum	3.25	Reference (More than 10 Packages)	999	5	5	HCP	999	999	999	999	999	999	999	999	999	999	99	Disagree	Agree	Neutral	Agree	Agree	Agree	Agree	Agree	Neutral	Agree	Disagree	Disagree	Disagree	Disagree	Disagree	Disagree	Disagree	Agree	Disagree	Disagree	Disagree	Neutral	Neutral	Disagree	Disagree	Disagree
Female	35	Diploma	Administration/Finance	99	Al-Ezeergab	Bahri	15.2	10 Packages	Full time	20	3	Manager	Disagree	Disagree	Disagree	Agree	Neutral	Neutral	Disagree	Neutral	Disagree	Neutral	Agree	Agree	Disagree	Disagree	Disagree	Disagree	Agree	Disagree	Neutral	Agree	Disagree	Agree	Disagree	Neutral	Disagree	Disagree	Disagree	Neutral	Agree	Agree	Disagree	999	999	999	999	999	999
Female	36	Master's degree	Doctor	Registrar	Abo Sea'ed Q14	Omdurman	6.28	10 Packages	Part time	3	1	Manager	Disagree	Disagree	Disagree	Disagree	Neutral	Disagree	Disagree	Disagree	Disagree	Neutral	Disagree	Disagree	Neutral	Neutral	Neutral	Neutral	Neutral	Neutral	Disagree	Disagree	Neutral	Disagree	Disagree	Disagree	Neutral	Disagree	Disagree	Disagree	Neutral	Neutral	Neutral	999	999	999	999	999	999
Male	38	Bachelor's degree	Doctor	General Practitioner	Kaddi	Omdurman	21.4	Reference (More than 10 Packages)	Full time	16	4	Manager	Agree	Agree	Agree	Agree	Neutral	Agree	Agree	Agree	Agree	Agree	Agree	Agree	Agree	Neutral	Agree	Agree	Agree	Agree	Agree	Agree	Agree	Agree	Agree	Agree	Agree	Agree	Agree	Neutral	Agree	Agree	Agree	999	999	999	999	999	999
Female	40	Master's degree	Doctor	Registrar	Al-Bank Al-Agary	Omdurman	10.5	Reference (More than 10 Packages)	Part time	8	6	Manager	Neutral	Neutral	Agree	Neutral	Disagree	Agree	Neutral	Agree	Agree	Agree	Agree	Agree	Agree	Neutral	Agree	Agree	Agree	Agree	Agree	Agree	Agree	Agree	Agree	Agree	Agree	Agree	Agree	Agree	Agree	Agree	Agree	999	999	999	999	999	999
Female	30	Bachelor's degree	Doctor	General Practitioner	Al-Gaya'a Gharib	Omdurman	7.23	10 Packages	Part time	999	999	Manager	Neutral	Agree	Disagree	Disagree	Disagree	Disagree	Neutral	Neutral	Agree	Neutral	Agree	Neutral	Agree	Agree	Agree	Agree	Agree	Agree	Agree	Agree	Agree	Agree	Agree	Agree	Agree	Agree	Agree	Agree	Agree	Agree	Agree	999	999	999	999	999	999
Male	49	Master's degree	Doctor	Registrar	Al-Maygoma	Khartoum	3	Reference (More than 10 Packages)	Part time	13	4	Manager	Disagree	Disagree	Neutral	Agree	Disagree	Agree	Agree	Agree	Disagree	Disagree	Agree	Neutral	Neutral	Disagree	Disagree	Disagree	Agree	Disagree	Neutral	Disagree	Disagree	Agree	Neutral	Disagree	Neutral	Neutral	Neutral	Agree	Agree	Agree	Neutral	999	999	999	999	999	999
Female	49	Technical School	Nurse	99	Al-Komor	Bahri	69.4	10 Packages	Full time	26	7	Manager	Disagree	Disagree	Disagree	Disagree	Disagree	Disagree	Agree	Disagree	Agree	Agree	Agree	Agree	Agree	Disagree	Agree	Disagree	Disagree	Disagree	Disagree	Agree	Agree	Agree	Agree	Disagree	Agree	Agree	Disagree	Agree	Agree	Disagree	Disagree	999	999	999	999	999	999
Female	29	Diploma	Nurse	99	Abo Halima	Bahri	21.8	10 Packages	Part time	6	5	Manager	Agree	Agree	Agree	Agree	Agree	Agree	Agree	Agree	Agree	Agree	Agree	Agree	Agree	Agree	Neutral	Agree	Agree	Agree	Agree	Agree	Neutral	Neutral	Neutral	Agree	Agree	Agree	Agree	Agree	Agree	Agree	Agree	999	999	999	999	999	999
Female	45	Bachelor's degree	Others	99	Al-Saggay	Bahri	39	10 Packages	Full time	25	3	Manager	Agree	Agree	Neutral	Neutral	Neutral	Disagree	Disagree	Neutral	Disagree	Disagree	Neutral	Neutral	Agree	Neutral	Agree	Neutral	Disagree	Agree	Agree	Agree	Agree	Neutral	Neutral	Disagree	Agree	Agree	Neutral	Disagree	Agree	Neutral	Neutral	999	999	999	999	999	999
Female	35	Master's degree	Doctor	Registrar	Al-Khatmeia	Bahri	4.55	Reference (More than 10 Packages)	Part time	10	999	Manager	Disagree	Neutral	Neutral	Agree	Agree	Agree	Agree	Agree	Neutral	Neutral	Agree	Agree	Agree	Agree	Agree	Disagree	Neutral	Neutral	Neutral	Agree	Neutral	Agree	Disagree	Disagree	Disagree	Disagree	Disagree	Disagree	Neutral	Disagree	Disagree	999	999	999	999	999	999
Male	45	Master's degree	Doctor	Specialist	Al-Gamayer	Omdurman	27	10 Packages	Full time	17	1	Manager	Neutral	Agree	Disagree	Disagree	Disagree	Disagree	Disagree	Disagree	Neutral	Neutral	Disagree	Disagree	Neutral	Disagree	Agree	Agree	Neutral	Agree	Agree	Neutral	Disagree	Neutral	Disagree	Disagree	Disagree	Disagree	Disagree	Neutral	Neutral	Disagree	Disagree	999	999	999	999	999	999
Male	47	Diploma	Administration/Finance	99	Al-Doroshab Wasat	Bahri	14.6	10 Packages	Full time	20	15	Manager	Agree	Agree	Agree	Neutral	Neutral	Neutral	Neutral	Neutral	Disagree	Neutral	Disagree	Disagree	Agree	Disagree	Agree	Neutral	Agree	Agree	Agree	Agree	Agree	Disagree	Disagree	Agree	Disagree	Disagree	Neutral	Agree	Agree	Disagree	Neutral	999	999	999	999	999	999
Female	48	Diploma	999	99	Al-Sababy	Bahri	4.92	10 Packages	Full time	26	2	Manager	Agree	Disagree	Disagree	Disagree	Disagree	Disagree	Disagree	Disagree	Disagree	Disagree	Disagree	Disagree	Disagree	Disagree	Neutral	Neutral	Agree	Agree	Agree	Agree	Neutral	Neutral	Disagree	Disagree	Disagree	Agree	Neutral	Disagree	Neutral	Neutral	Neutral	999	999	999	999	999	999
Female	40	Bachelor's degree	Doctor	Registrar	Al-Riyadh	Khartoum	5.53	Reference (More than 10 Packages)	Part time	16	5	Manager	Neutral	Disagree	Disagree	Neutral	Neutral	Neutral	Neutral	Disagree	Neutral	Neutral	Neutral	Neutral	Disagree	Neutral	Neutral	Neutral	Neutral	Neutral	Neutral	Neutral	Disagree	Neutral	Neutral	Neutral	Neutral	Disagree	Disagree	Neutral	Neutral	Neutral	Neutral	999	999	999	999	999	999
Male	42	Diploma	999	99	Al-Terais	Omdurman	24.1	10 Packages	Full time	16	2	Manager	Neutral	Agree	Agree	Agree	Agree	Agree	Agree	Agree	Agree	Agree	Neutral	Neutral	Neutral	Neutral	Neutral	Neutral	Neutral	Neutral	Neutral	Neutral	Neutral	Neutral	Neutral	Neutral	Neutral	Neutral	Neutral	Neutral	Neutral	Neutral	Neutral	999	999	999	999	999	999
Female	41	Master's degree	Doctor	General Practitioner	Al-Inqaz	Bahri	3.57	Reference (More than 10 Packages)	Full time	15	8	Manager	Agree	Agree	Agree	Neutral	Agree	Agree	Agree	Agree	Agree	Neutral	Agree	Agree	Neutral	Agree	Agree	Agree	Agree	Agree	Agree	Agree	Agree	Agree	Neutral	Neutral	Agree	Neutral	Agree	Agree	Agree	Agree	Neutral	999	999	999	999	999	999
Female	59	Technical School	Administration/Finance	99	Al-Tigany Hilal	Omdurman	8.43	10 Packages	Part time	24	9	Manager	Agree	Agree	Neutral	Neutral	Neutral	Neutral	Neutral	Neutral	Neutral	Neutral	Disagree	Disagree	Disagree	Disagree	Disagree	Agree	Agree	Agree	Agree	Agree	Agree	Disagree	Disagree	Disagree	Neutral	Agree	Disagree	Disagree	Disagree	Disagree	Disagree	999	999	999	999	999	999
Female	36	Master's degree	Doctor	Registrar	Al-Halfaya	Bahri	12.3	Reference (More than 10 Packages)	Part time	12	10	Manager	Disagree	Disagree	Disagree	Disagree	Disagree	Disagree	Agree	Agree	Agree	Agree	Agree	Agree	Neutral	Agree	Agree	Agree	Disagree	Disagree	Disagree	Neutral	Neutral	Agree	Agree	Disagree	Agree	Disagree	Agree	Disagree	Agree	Neutral	Disagree	999	999	999	999	999	999
Female	50	Master's degree	Doctor	Registrar	Al-Mogtarebeen	Khartoum	5.58	10 Packages	Full time	15	5	Manager	Neutral	Disagree	Agree	Neutral	Neutral	Neutral	Agree	Neutral	Disagree	Disagree	Agree	Agree	Agree	Neutral	Agree	Agree	Agree	Agree	Agree	Agree	Agree	Neutral	Neutral	Agree	Agree	Agree	Neutral	Neutral	Agree	Agree	Neutral	999	999	999	999	999	999
Female	50	Master's degree	Doctor	Registrar	Al-Mogtarebeen	Khartoum	5.58	10 Packages	Full time	15	5	Manager	Disagree	Disagree	Agree	Neutral	Disagree	Disagree	Neutral	Neutral	Disagree	Disagree	Agree	Agree	Agree	Neutral	Agree	Agree	Agree	Agree	Agree	Agree	Agree	Neutral	Neutral	Disagree	Neutral	Agree	Disagree	Disagree	Agree	Disagree	Disagree	999	999	999	999	999	999
Male	37	Master's degree	Doctor	Registrar	Al-Alloyab	Bahri	25.5	10 Packages	Full time	11	1	Manager	Agree	Neutral	Neutral	Agree	Neutral	Agree	Agree	Agree	Neutral	Agree	Agree	Agree	Agree	Neutral	Agree	Agree	Agree	Agree	Agree	Agree	Agree	Neutral	Neutral	Neutral	Agree	Agree	Neutral	Agree	Agree	Neutral	Neutral	999	999	999	999	999	999
Female	35	Master's degree	Doctor	Registrar	Soba Al-La'ota	Khartoum	15.9	10 Packages	Full time	12	10	Manager	Disagree	Disagree	Disagree	Disagree	Agree	Agree	Agree	Agree	Disagree	Disagree	Agree	Agree	Agree	Disagree	Disagree	Disagree	Agree	Agree	Agree	Agree	Agree	Disagree	Disagree	Disagree	Disagree	Disagree	Disagree	Neutral	Agree	Disagree	Disagree	999	999	999	999	999	999
Female	33	Bachelor's degree	Nurse	99	Al-Faky Hashim	Bahri	26.8	Reference (More than 10 Packages)	Part time	11	8	Manager	Disagree	Disagree	Disagree	Disagree	Disagree	Agree	Disagree	Disagree	Neutral	Neutral	Agree	Agree	Agree	Agree	Agree	Agree	Disagree	Agree	Agree	Agree	Agree	Agree	Agree	Agree	Agree	Agree	Agree	Agree	Agree	Agree	Agree	999	999	999	999	999	999
Female	40	Master's degree	Doctor	Registrar	Al-Sahafa Gharib	Khartoum	6.37	Reference (More than 10 Packages)	Full time	8	1	Manager	Agree	Disagree	Neutral	Agree	Agree	Agree	Agree	Agree	Agree	Agree	Agree	Agree	Agree	Disagree	Agree	Agree	Agree	Agree	Agree	Neutral	Neutral	Neutral	Neutral	Neutral	Neutral	Agree	Neutral	Agree	Neutral	Neutral	Neutral	999	999	999	999	999	999
Female	39	Others	Doctor	Specialist	Hay Al-Zuhoor	Khartoum	2.81	Reference (More than 10 Packages)	Part time	14	2	Manager	Neutral	Disagree	Disagree	Neutral	Neutral	Neutral	Neutral	Neutral	Neutral	Neutral	Agree	Agree	Neutral	Agree	Agree	Agree	Agree	Agree	Agree	Neutral	Neutral	Agree	Agree	Neutral	Agree	Neutral	Agree	Neutral	Agree	Neutral	Agree	999	999	999	999	999	999
Female	999	Secondary School	Midwife	99	Wawusy Al-Sheikh Ali	Bahri	35.2	10 Packages	Full time	10	10	Manager	Neutral	Neutral	Neutral	Neutral	Neutral	Neutral	Neutral	Neutral	Neutral	Neutral	Neutral	Neutral	Neutral	Neutral	Neutral	Neutral	Neutral	Neutral	Neutral	Neutral	Neutral	Neutral	Neutral	Neutral	Neutral	Neutral	Neutral	Neutral	Neutral	Neutral	Neutral	999	999	999	999	999	999
Male	999	Bachelor's degree	Doctor	General Practitioner	Al-Sheikh Al-Borae'y	Khartoum	9.56	10 Packages	Full time	27	18	Manager	Disagree	Disagree	Neutral	Disagree	Disagree	Neutral	Disagree	Neutral	Disagree	Disagree	Agree	Agree	Agree	Disagree	Disagree	Disagree	Disagree	Agree	Agree	Agree	Agree	Disagree	Disagree	Neutral	Neutral	Agree	Disagree	Disagree	Agree	Neutral	Disagree	999	999	999	999	999	999
Female	999	Master's degree	Doctor	Registrar	Al-Rimaila	Khartoum	3.25	Reference (More than 10 Packages)	Full time	999	3	Manager	Agree	Disagree	Disagree	Agree	Agree	Agree	Agree	Agree	Agree	Agree	Disagree	Disagree	Disagree	Disagree	Disagree	Agree	Agree	Agree	Agree	Agree	Agree	Disagree	Disagree	Disagree	Disagree	Disagree	Disagree	Agree	Agree	Agree	Disagree	999	999	999	999	999	999
Female	999	Technical School	Others	99	Abo Talal	Bahri	15	10 Packages	Full time	24	6	Manager	Disagree	Neutral	Agree	Agree	Agree	Neutral	Agree	Agree	Agree	Agree	Disagree	Disagree	Disagree	Disagree	Disagree	Disagree	Agree	Agree	Agree	Neutral	Neutral	Agree	Disagree	Disagree	Disagree	Disagree	Disagree	Agree	Agree	Disagree	Disagree	999	999	999	999	999	999
[truncated: 29 more columns]
